# Supplementary material for: Integrated Lipidomic and Transcriptomic Analysis Reveals Lipid Metabolism in Foxtail Millet (Setaria italica)
Source: Front Genet. 2021 Nov 16;12:758003. doi: 10.3389/fgene.2021.758003 (PMC8635157; doi:10.3389/fgene.2021.758003)
Supplement: Supplementary file 1 [file Table2.XLSX]

## Sheet: Supplementary Table 2  All of t
Supplementary Table 2 All of the differentially expressed genes (DEGs) with | log2FC | > 1 and FDR<0.01
#ID	JG35-1_Count	JG35-2_Count	JG35-3_Count	JG39-1_Count	JG39-2_Count	JG39-3_Count	JG35-1_FPKM	JG35-2_FPKM	JG35-3_FPKM	JG39-1_FPKM	JG39-2_FPKM	JG39-3_FPKM	FDR	log2FC	regulated
Seita.4G127500	107	32	32	276	310	267	1.18528	0.294407	0.327191	2.9797	2.79114	2.35684	0.002831	1.61593	up
Seita.2G011600	54	22	23	247	218	230	0.805492	0.264963	0.317941	3.58215	2.64131	2.73791	8.48e-07	2.08355	up
Seita.2G369300	148	39	59	510	700	660	1.14144	0.188786	0.337039	3.83788	4.39933	4.05949	8.42e-06	2.14053	up
Seita.2G385600	326	557	388	247	267	263	8.14662	11.6175	9.15614	6.01925	5.43157	5.24275	0.00675081	-1.2607	down
Setaria_italica_newGene_143	0	0	0	75	112	74	0	0	0	1.48875	1.84583	1.19077	2.85e-12	4.61218	up
Seita.3G408200	18287	24900	22703	12581	12488	14176	965.093	1094.77	1130.82	647.25	535.972	596.345	0.000793084	-1.32889	down
Seita.1G374600	1677	1456	986	983	934	1001	18.9412	13.7006	10.5084	10.8147	8.5768	9.00874	4.53e-06	-1.05528	down
Seita.1G035700	1111	1921	1225	789	759	954	2.14956	3.09776	2.23773	1.489	1.19461	1.47227	0.00302783	-1.31713	down
Seita.2G178500	1125	366	308	0	6	0	8.31031	2.25267	2.14688	0	0.0331	0	2.48e-19	-5.65047	down
Setaria_italica_newGene_2709	785	599	323	0	0	0	18.5092	12.6313	7.82439	0	0	0	1.84e-51	-7.94737	down
Seita.3G103300	2628	4806	4142	1762	2439	2679	155.053	236.241	230.61	101.301	117.024	125.982	0.00863579	-1.31946	down
Seita.2G239600	2141	5128	4648	1620	2313	2055	44.1501	88.0891	90.4593	32.5525	38.7897	33.7717	0.00966759	-1.49854	down
Setaria_italica_newGene_166	0	0	0	469	513	532	0	0	0	5.07804	4.63971	4.71584	1.34e-39	7.06295	up
Seita.9G295900	47	28	7	143	205	141	0.882179	0.432164	0.118192	2.64157	3.15497	2.12739	0.00675081	1.74565	up
Seita.5G236100	960	322	244	1838	2076	2092	19.2841	5.37904	4.62659	35.9926	33.9273	33.5083	0.00923427	1.34853	up
Seita.7G101300	2454	10204	7840	1852	2705	2422	112.215	388.867	338.453	82.5618	100.627	88.2794	0.0042903	-1.88415	down
Seita.1G128600	940	2071	1777	655	835	808	11.5387	21.192	20.5968	7.8342	8.33246	7.90353	0.00391753	-1.56762	down
Seita.9G242800	110	259	207	82	94	68	5.82601	11.5139	10.4073	4.25331	4.05509	2.87461	0.00639328	-1.65339	down
Seita.3G144900	45	371	325	24	61	38	1.67924	11.7659	11.6679	0.862925	1.88541	1.12693	0.00236058	-2.36105	down
Seita.2G159600	6068	18746	16857	2921	3939	4115	341.092	877.817	894.279	160.055	180.049	184.346	9.67e-05	-2.25756	down
Seita.5G225700	29	11	7	86	103	89	0.4381	0.123747	0.086724	1.24958	1.24665	1.07057	0.00307356	1.76406	up
Seita.2G097400	20	10	6	142	151	234	0.154206	0.063104	0.04165	1.11484	0.979948	1.49002	3.27e-10	2.93111	up
Seita.9G152200	9	54	37	162	505	836	0.121208	0.607108	0.473538	2.33634	6.46954	9.83442	0.00357741	2.24188	up
Seita.2G247600	720	2194	1734	477	783	725	30.5673	77.6223	69.5	19.7386	27.0165	24.516	0.00743497	-1.6647	down
Setaria_italica_newGene_3670	15031	39412	36115	9725	12109	12612	404.875	884.412	918.15	255.345	265.255	270.793	0.00135018	-1.83844	down
Seita.1G174600	128	115	171	24	86	33	2.73742	2.07934	3.56808	0.529695	1.48737	0.540586	0.00682878	-1.82191	down
Seita.7G285900	3757	8117	6718	2809	3738	3475	99.2994	178.752	167.62	72.3911	80.3654	73.2254	0.00781348	-1.42548	down
Seita.9G464300	900	2757	2696	612	1054	856	31.2759	79.8043	88.4295	20.7322	29.7883	23.7121	0.00727532	-1.73764	down
Seita.9G469300	91	73	76	38	47	57	1.25889	0.838935	0.981018	0.510805	0.528726	0.622219	0.0024669	-1.29421	down
Seita.2G274700	1215	6040	4725	947	1685	1380	37.3374	154.678	137.078	28.3602	42.1221	33.7965	0.00815357	-1.85651	down
Seita.9G172100	414	388	258	160	139	156	8.37834	6.53749	4.92192	3.15862	2.28787	2.50832	2.58e-10	-1.7416	down
Seita.6G044900	7	4	0	77	54	71	0.168573	0.084512	0	2.06636	1.24551	1.52689	0.000125414	2.70683	up
Seita.9G544700	23497	57818	50087	19705	22184	21004	901.274	1847.53	1813.2	736.8	692.007	642.166	0.00646753	-1.55442	down
Seita.9G415900	434	355	386	220	253	351	11.741	8.00509	9.8628	5.79437	5.55577	7.55832	0.00190111	-1.10315	down
Seita.7G184100	99	44	66	233	244	279	1.20713	0.44346	0.759793	2.78475	2.43692	2.72713	0.00750982	1.17515	up
Seita.1G144400	56	205	221	22	31	51	2.34441	7.14506	8.74318	0.87389	1.05884	1.67617	0.00125746	-2.29219	down
Seita.5G391700	78	141	127	40	41	74	3.18285	4.83101	4.93539	1.60277	1.35976	2.41412	0.00757158	-1.60676	down
Seita.6G073100	2	0	0	46	66	49	0.027388	0	0	0.754258	0.914062	0.666522	4.19e-07	3.5539	up
Seita.5G170400	2999	8379	7168	2432	2848	2945	114.696	267.012	258.765	90.6573	88.6014	89.7881	0.00605786	-1.63583	down
Seita.9G248200	5852	12657	8160	4376	5575	5560	142.782	257.268	187.908	104.085	110.62	108.133	0.00930102	-1.32349	down
Seita.7G058300	3062	6967	7286	681	835	433	213.853	405.365	480.313	46.3251	47.4295	24.099	9.05e-10	-3.26123	down
Seita.5G271000	7263	27628	24060	6464	8873	8050	305.26	967.462	954.486	264.839	303.3	269.693	0.00957785	-1.71588	down
Seita.5G321700	913	3066	2214	785	944	800	22.7405	63.6694	52.0806	19.0705	19.1284	15.8942	0.0066241	-1.69709	down
Seita.9G496500	259	646	557	182	194	247	17.5543	36.503	35.6581	11.9855	10.6967	13.3387	0.00403264	-1.68701	down
Seita.6G016100	38	49	36	191	252	218	0.871188	0.943625	0.788891	4.31861	4.76598	4.03871	1.97e-05	1.67619	up
Seita.5G470100	58	196	140	0	0	5	4.15017	11.7308	9.44609	0	0	0.256232	9.57e-08	-3.88433	down
Seita.4G025500	1108	1855	1672	575	569	612	28.2557	39.4159	40.2417	14.2878	11.7887	12.4262	1.32e-05	-1.90561	down
Seita.1G034900	2043	6494	5674	1176	1531	1433	45.4039	120.25	119.029	25.4785	27.6718	25.3866	0.000337799	-2.12442	down
Seita.6G244600	518	741	663	353	450	365	12.3982	14.7782	14.9841	8.23303	8.76816	6.96601	0.0038625	-1.28619	down
Seita.2G252600	1956	3782	3699	1230	1622	1447	14.1653	22.819	25.2797	8.68139	9.54888	8.35344	0.00160949	-1.64695	down
Seita.3G116400	143	94	107	60	78	68	3.46361	1.8895	2.45466	1.42137	1.54036	1.31306	0.00100395	-1.2742	down
Seita.4G012200	858	2167	1823	688	772	890	24.2845	51.1199	48.7227	18.9906	17.7762	20.0953	0.00783913	-1.53799	down
Seita.6G217800	143	583	365	25	65	31	4.35724	14.8723	10.5509	0.742048	1.61912	0.746993	1.83e-06	-3.03496	down
Seita.1G331000	7108	6381	6238	3152	2872	2550	119.65	89.4843	99.0962	51.7167	39.3152	34.2105	4.68e-09	-1.74162	down
Seita.5G278500	0	3	0	51	55	48	0	0.030107	0	0.866001	0.787718	0.666293	4.66e-05	3.06056	up
Setaria_italica_newGene_3757	4	14	0	160	200	219	0.024867	0.140731	0	1.57291	1.55918	1.16223	3.79e-05	3.00565	up
Seita.2G373900	389	626	334	159	291	123	9.9181	13.3197	8.03889	3.94157	6.03372	2.49867	0.00302783	-1.64061	down
Seita.9G176500	507	1107	830	299	395	434	19.6131	35.6778	30.2984	11.2593	12.4168	13.3928	0.00197065	-1.62088	down
Seita.7G192200	972	3030	2528	792	963	1043	46.8721	121.684	115.039	37.2191	37.7628	40.0612	0.00752041	-1.66029	down
Seita.2G397300	220	360	199	68	36	87	4.71233	6.40967	4.01792	1.40302	0.625857	1.47767	4.98e-06	-2.3342	down
Seita.9G136800	3238	6025	5909	2471	2736	2582	119.059	184.573	205.074	88.5573	81.8048	75.6573	0.0040054	-1.49391	down
Seita.6G246100	1473	3918	4099	1089	1680	1474	55.6529	123.366	146.22	40.1078	51.6325	44.3908	0.00966759	-1.61905	down
Setaria_italica_newGene_3362	0	0	0	149	228	207	0	0	0	2.63756	3.67485	3.27702	2.8e-22	5.75439	up
Seita.5G354000	453	492	766	163	206	186	10.3589	9.36792	16.5201	3.61671	3.81583	3.39098	1.26e-05	-2.09086	down
Seita.1G055300	349	164	134	587	675	862	3.31866	1.29541	1.19537	5.4347	5.22082	6.53457	0.00570006	1.10431	up
Seita.2G270200	8	10	8	39	51	91	0.328723	0.373593	0.303986	1.69838	1.8449	3.27987	0.00764511	1.76375	up
Seita.5G400900	41	55	40	11	27	17	0.406307	0.450788	0.371017	0.097454	0.214981	0.133442	0.00841013	-1.65682	down
Seita.1G193500	5	4	12	73	66	56	0.049798	0.028514	0.105082	0.70945	0.5338	0.454484	0.00865244	1.92663	up
Seita.9G548200	1020	2717	2473	712	953	892	61.2842	136.091	140.312	41.6781	46.5925	42.7384	0.00347652	-1.73013	down
Seita.2G225500	135	174	130	83	98	64	2.3017	2.46592	2.08788	1.36574	1.34956	0.858308	0.00472726	-1.34678	down
Seita.1G108200	2408	5770	4431	1831	2335	2019	71.6834	143.13	124.512	53.148	56.5295	47.9189	0.00566216	-1.52794	down
Seita.6G245100	1710	693	937	562	625	894	22.4872	7.59055	11.6258	7.20477	6.67427	9.36976	0.0060285	-1.18196	down
Seita.4G018800	2779	3618	2954	2219	2114	2287	50.959	55.2702	51.1252	39.6548	31.5227	33.4229	0.00399101	-1.08572	down
Seita.2G090000	1866	4296	3929	1378	1699	1307	34.9349	67.0089	69.421	25.1446	25.8628	19.4946	0.00308358	-1.67189	down
Seita.5G078100	0	0	6	211	198	197	0	0	0.102616	4.24544	3.32252	3.23918	8.19e-06	3.35711	up
Seita.1G026000	377	285	188	108	114	48	19.3375	12.1834	9.10868	5.40022	4.75443	1.95337	9.86e-05	-1.95604	down
Seita.7G233900	4851	6782	6468	2980	3062	3411	108.337	126.18	136.326	64.8611	55.6189	60.7258	0.000193944	-1.50529	down
Seita.5G388600	736	1094	937	524	435	597	13.2081	16.3612	15.8768	9.17267	6.34713	8.53731	0.00188794	-1.38437	down
Seita.9G046000	805	1509	1337	475	546	520	25.0727	39.1305	39.3009	14.4036	13.811	12.9036	0.000281921	-1.75012	down
Seita.5G016000	12	6	13	97	105	122	0.093439	0.041497	0.102384	0.784413	0.712551	0.80741	3.71e-06	2.39487	up
Seita.2G366300	801	1969	1789	669	806	631	27.5107	56.3706	58.0258	22.4107	22.5311	17.2826	0.00745846	-1.58214	down
Seita.6G224000	201	25	24	1132	1437	1639	4.25721	0.431321	0.479654	23.4295	24.8121	27.7295	2.33e-05	2.81258	up
Setaria_italica_newGene_2196	70	199	163	0	0	0	5.45045	12.8534	11.9584	0	0	0	3.56e-17	-5.45708	down
Seita.2G016000	130	104	98	51	74	52	2.26049	1.50823	1.61188	0.861355	1.10445	0.734823	0.000316658	-1.42447	down
Seita.2G067500	463	37	75	0	0	1	3.59977	0.236599	0.546041	0	0	0.004782	2.18e-09	-4.29528	down
Seita.3G362000	16797	34452	30284	13673	14271	14033	394.637	674.321	671.526	313.14	272.68	262.797	0.00483138	-1.48198	down
Seita.5G420300	56	105	121	35	37	30	1.34395	2.11479	2.78241	0.819755	0.721834	0.574428	0.00427067	-1.81865	down
Seita.1G181200	39968	58137	50242	13097	21383	18111	1163.48	1409.89	1380.36	371.646	506.238	420.242	1.96e-07	-2.02262	down
Seita.9G224100	861	2176	1969	748	709	767	17.6338	37.1522	38.094	14.9349	11.8138	12.5297	0.00553063	-1.63198	down
Seita.5G281500	7	0	0	177	216	155	0.060062	0	0	1.56212	1.58847	1.11767	2.97e-09	3.96126	up
Seita.5G166300	3068	4679	3641	2581	2397	2850	100.026	127.082	112.034	82.0391	63.5573	74.0751	0.00878409	-1.12154	down
Seita.1G327700	2747	3978	2758	2023	2282	2316	41.8742	50.5259	39.6851	30.0652	28.2894	28.142	0.00390362	-1.10281	down
Seita.7G280200	11639	16846	14206	6838	7205	7726	354.37	427.305	408.224	202.956	178.401	187.5	5.11e-05	-1.53737	down
Setaria_italica_newGene_2877	652	565	462	346	436	460	5.61422	8.46314	6.99773	3.0898	2.3556	2.08926	2.29e-06	-1.02705	down
Seita.7G198100	237	76	91	823	628	805	2.4949	0.666647	0.898714	8.47931	5.39483	6.77949	0.000168026	1.78255	up
Seita.1G297800	131005	250391	224041	102741	102122	100520	2155.62	3432.34	3479.3	1647.99	1366.6	1318.41	0.00283571	-1.51276	down
Seita.7G099800	427	870	635	251	429	368	10.3662	17.5967	14.5531	5.93551	8.47545	7.11639	0.00835275	-1.40986	down
Seita.6G196000	1928	325	306	14	53	46	28.474	3.99292	4.26439	0.195391	0.63532	0.536691	3.7e-09	-3.72951	down
Setaria_italica_newGene_901	0	0	0	774	723	700	0	0	0	42.5281	33.1475	31.4555	1.39e-44	7.43865	up
Seita.3G406500	77	70	32	242	236	284	1.02215	0.765894	0.358406	3.11285	2.5309	2.95906	0.000251718	1.43185	up
Seita.6G088600	154	195	199	104	66	107	3.19426	3.19492	3.80721	2.10494	1.04428	1.69686	0.00445983	-1.47886	down
Setaria_italica_newGene_516	71	87	47	1	2	5	0.966217	0.99203	0.59938	0.012398	0.016888	0.051041	1.45e-12	-4.10442	down
Seita.3G346200	245	169	98	38	100	33	3.01941	1.7345	1.13915	0.454636	0.996626	0.318395	0.00278999	-1.81803	down
Seita.3G210500	0	0	0	1245	1124	1257	0	0	0	12.6403	9.51941	10.4344	4.63e-56	8.08399	up
Seita.1G330800	212	296	219	87	93	131	7.82113	9.08648	7.62692	3.12316	2.79536	3.83601	1.62e-05	-1.74752	down
Seita.1G099300	2162	5295	4788	1045	1291	1313	74.4734	152.011	155.719	35.0803	36.1618	36.042	4.55e-05	-2.15633	down
Seita.6G021600	200	503	280	0	0	0	6.30339	13.1847	8.32298	0	0	0	8.78e-29	-6.64313	down
Seita.2G044400	164	40	47	300	417	484	1.25788	0.248996	0.338819	2.26115	2.61628	2.97438	0.00958157	1.52491	up
Seita.3G272600	2500	4262	3815	1293	1737	1792	67.4612	95.8096	97.1613	34.0029	38.1048	38.5351	0.000221984	-1.67433	down
Seita.2G436700	819	975	682	494	596	688	16.546	16.4046	12.9978	9.72396	9.789	11.071	0.000773876	-1.06978	down
Seita.1G213600	22927	44634	48373	11995	15850	15849	1115.02	1808.35	2220.31	568.672	626.892	614.383	0.000281921	-1.8895	down
Seita.3G360000	928	2013	1510	669	784	748	23.6868	42.8101	36.3796	16.6296	16.2772	15.2205	0.00316905	-1.52952	down
Seita.9G026100	2403	3613	3149	1832	2078	2097	41.0966	51.4882	50.84	30.5388	28.9067	28.5865	0.00587073	-1.19594	down
Seita.8G039900	369	540	410	260	277	296	16.6886	20.3504	17.478	11.465	10.1658	10.662	0.0029104	-1.23387	down
Seita.5G074400	861	561	808	461	487	598	9.20681	4.98152	8.14376	4.79125	4.23035	5.09225	0.00467876	-1.10815	down
Seita.9G494900	181	426	386	125	163	158	6.91785	13.6111	13.9583	4.65775	5.08122	4.81912	0.0060285	-1.62174	down
Seita.5G308400	376	311	263	246	245	197	5.91795	4.0779	3.90856	3.77345	3.13286	2.47048	0.00259004	-1.014	down
Seita.1G206000	49	206	216	29	55	46	5.64273	19.8289	23.589	3.17422	5.16694	4.17089	0.00662201	-2.00583	down
Seita.7G130000	393	453	419	1425	1587	1467	5.97842	5.75172	6.0257	21.1772	19.6772	17.8248	0.00180212	1.12243	up
Seita.7G288400	87	18	28	327	359	496	0.779536	0.134114	0.231108	2.85836	2.61679	3.56663	4.32e-05	2.26618	up
Seita.5G285900	2024	2081	2170	955	1308	1106	37.5522	32.1881	37.9958	17.2704	19.7516	16.3551	1.15e-05	-1.47875	down
Seita.6G221900	623	492	451	363	357	422	7.94459	5.28023	5.47814	4.49884	3.70609	4.29824	1.04e-05	-1.03841	down
Seita.9G421300	179	418	349	101	151	158	4.91805	9.56919	9.06965	2.70519	3.35946	3.44638	0.00407249	-1.67083	down
Seita.4G031800	451	1268	868	343	384	293	7.21347	16.9044	13.1133	5.35183	4.99181	3.73857	0.00292408	-1.7509	down
Seita.4G022400	1380	3040	1692	6491	11065	20380	18.4783	33.9236	21.3942	84.7725	120.566	217.66	0.00553063	1.66457	up
Seita.1G086000	102	158	137	32	38	55	2.64446	3.40255	3.35036	0.79402	0.787367	1.12289	2.2e-05	-2.09498	down
Setaria_italica_newGene_3727	0	0	0	91	112	125	0	0	0	2.80189	2.89265	3.14328	8.96e-16	5.04349	up
Seita.7G017400	12	0	10	776	956	1025	0.361076	0	0.286045	23.5833	24.2292	25.4583	7.73e-18	4.91908	up
Seita.5G067800	2429	2724	2206	1460	1754	1670	63.6097	59.4346	54.5296	37.2734	37.3539	34.8539	3.73e-05	-1.18573	down
Setaria_italica_newGene_279	11	5	7	44	79	116	0.434546	0.080792	0.195095	1.2089	2.46174	2.51771	0.00030387	2.25684	up
Seita.J028600	0	2	2	2397	2725	3370	0	0.021486	0.021622	32.1614	30.5011	38.1472	1.77e-85	8.5968	up
Seita.3G262900	53	91	67	0	0	7	1.39426	2.02329	1.66998	0	0	0.137211	0.000148738	-3.02009	down
Seita.J009800	604	266	264	145	112	127	5.23444	1.91928	2.15831	1.21945	0.784307	0.87339	6.82e-07	-1.94651	down
Setaria_italica_newGene_3423	0	0	0	48	79	71	0	0	0	0.766944	1.05825	0.924033	3.47e-10	4.2771	up
Seita.7G206600	97	116	42	470	688	762	1.45851	1.4678	0.59022	6.90774	8.46956	9.21156	1.89e-07	2.13993	up
Seita.7G233200	14327	50746	41785	12540	15513	14860	577.488	1704.1	1589.69	492.734	508.555	477.439	0.0073333	-1.71748	down
Seita.5G248100	5971	9241	6140	4299	3979	4804	99.4516	128.222	96.515	69.7893	53.8927	63.7718	0.00162897	-1.2692	down
Seita.6G067100	0	0	0	35	39	64	0	0	0	0.182257	0.16677	0.27127	3.52e-07	3.721	up
Seita.2G102100	86	51	22	263	344	351	1.90257	0.930176	0.495709	5.9705	6.35241	6.51971	2.55e-05	1.88505	up
Seita.J020100	116	75	82	43	45	56	6.72329	3.59547	4.47963	2.41459	2.11523	2.56713	0.000276583	-1.43476	down
Seita.5G023100	54	68	31	314	325	270	0.612756	0.64763	0.333039	3.53126	3.04995	2.48686	7.74e-06	1.84007	up
Seita.9G064400	15504	19408	18820	10673	10074	10170	426.074	444.337	488.131	285.922	225.15	222.774	0.000454868	-1.36815	down
Seita.1G041000	120	45	34	273	471	491	0.61918	0.193175	0.164219	1.37843	1.97209	2.03465	0.000143192	1.88765	up
Seita.6G248700	4231	19816	16798	3469	4879	4960	163.16	636.623	611.379	130.381	153.009	152.457	0.00547981	-1.90909	down
Seita.5G378300	47	220	149	9	26	23	1.59841	6.31591	4.84635	0.281632	0.711794	0.614763	0.000142334	-2.67103	down
Seita.7G080500	5297	8670	8342	3520	3837	3838	121.048	165.065	179.929	78.4187	71.3143	69.9137	0.000882512	-1.5422	down
Seita.1G098800	1103	121	116	20	8	43	6.29847	0.574665	0.621178	0.1102	0.035053	0.194602	3.86e-05	-3.06063	down
Seita.4G072100	2891	8661	6581	2356	2762	3011	60.2658	150.417	129.486	47.8749	46.8236	50.0225	0.0071287	-1.6156	down
Seita.1G130600	34	56	56	198	274	256	0.373214	0.542059	0.558629	2.05453	2.46907	2.23387	0.00628138	1.45717	up
Seita.1G111800	10	5	14	78	70	107	0.119068	0.043925	0.170115	0.994055	0.744588	1.12103	0.00162897	2.02717	up
Seita.6G074400	27190	33203	32303	1468	1674	1079	987.117	1004.21	1106.82	51.9234	49.4179	31.2231	9.06e-40	-4.72865	down
Seita.5G338700	343	873	785	273	251	312	10.4173	22.1004	22.5299	8.0798	6.19986	7.54363	0.00413554	-1.70223	down
Seita.7G235700	999	2430	2025	644	596	864	18.1873	36.8739	34.8231	11.4339	8.83174	12.5436	0.00103345	-1.82389	down
Seita.5G432800	1499	2860	2502	1074	1237	1232	28.2475	44.9053	44.5025	19.7323	18.9481	18.503	0.00294901	-1.49094	down
Seita.J007700	1709	1659	1252	969	792	1175	151.708	122.651	104.906	83.785	57.1669	83.0922	3.19e-05	-1.22029	down
Seita.7G150900	13	0	0	1157	1765	1298	0.234694	0	0	20.8256	26.5009	19.0995	1.99e-12	4.77287	up
Seita.8G163100	470	172	190	961	1241	1074	4.48942	1.34685	1.69132	8.98033	9.71773	8.22829	0.00203894	1.3421	up
Seita.1G078200	156	480	547	113	143	145	6.203	15.8869	20.5474	4.37088	4.61505	4.59157	0.00456412	-1.8938	down
Seita.2G333600	1501	4932	4084	770	1068	1013	65.6945	179.869	168.733	32.8485	38.0181	35.3389	0.000176764	-2.20829	down
Seita.8G193700	62	11	8	364	394	393	0.353664	0.051097	0.040772	2.09785	1.86232	1.81214	1.81e-05	2.71084	up
Seita.3G025800	194	689	568	142	231	183	5.50667	16.3375	15.2607	3.9299	5.34118	4.15621	0.00868146	-1.74519	down
Seita.9G071000	72	45	27	143	206	214	0.426523	0.222744	0.147516	0.834228	0.998692	1.03461	0.00213172	1.3109	up
Setaria_italica_newGene_3827	699	1043	731	3	8	6	16.8694	22.1192	17.3793	0.051308	0.114551	0.08216	3.24e-53	-6.78911	down
Seita.6G197700	693	1146	1101	293	331	317	15.3033	21.4419	23.2356	6.34064	5.73515	5.31341	1.4e-06	-2.12391	down
Setaria_italica_newGene_2881	45	37	38	148	279	165	1.66371	1.3283	1.55481	3.38525	6.14417	3.78197	0.00158524	1.52633	up
Seita.8G211000	12	26	9	218	149	135	0.145276	0.263064	0.098037	2.64023	1.50527	1.32996	7.58e-05	2.35728	up
Seita.3G044500	887	2027	1745	685	900	772	23.5833	44.9329	43.8125	17.7611	19.4703	16.3662	0.00797237	-1.49089	down
Setaria_italica_newGene_3595	840	245	216	33	117	15	18.2649	4.43572	4.39433	0.667889	2.03473	0.252446	0.000632568	-2.51599	down
Setaria_italica_newGene_2310	0	0	0	57	91	63	0	0	0	2.40697	3.34099	2.22762	1.77e-10	4.33307	up
Seita.1G116100	64	44	37	16	9	23	1.01723	0.575214	0.5457	0.241069	0.109792	0.281148	0.00132678	-1.87654	down
Seita.8G200000	286	144	79	1453	1493	1399	2.53904	1.06698	0.656433	12.6039	10.8046	9.92294	6.87e-10	2.39849	up
Seita.4G228400	138	155	114	19	42	4	2.13357	1.99247	1.66221	0.275844	0.526691	0.047104	0.00101104	-2.40655	down
Seita.3G357900	1415	2210	1924	1005	1299	1278	43.7639	56.9593	56.1781	30.3014	32.6822	31.505	0.0071147	-1.21718	down
Seita.3G145300	0	0	0	539	623	849	0	0	0	2.70429	3.28948	4.14757	1.83e-42	7.30595	up
Seita.9G380300	1898	2665	2591	1063	1441	1306	41.3162	48.3355	53.2329	22.5435	25.5131	22.6586	0.000478031	-1.47924	down
Seita.2G022100	2144	4912	3820	1297	2130	1836	85.0894	162.4	143.098	50.158	68.7447	58.085	0.00482683	-1.55334	down
Seita.7G199500	64	88	118	2	0	9	4.92822	5.654	8.65248	0.133598	0	0.514275	4.53e-06	-3.36995	down
Seita.3G199500	497	2135	1908	468	573	594	31.85	114.136	115.577	29.2562	29.9013	30.3575	0.00865244	-1.79884	down
Seita.1G362500	948	1170	1052	586	603	798	18.9725	19.5061	19.8629	11.4317	9.80551	12.7267	0.000813839	-1.26384	down
Setaria_italica_newGene_2927	33	80	58	0	0	0	0.547042	1.12056	0.920432	0	0	0	4.56e-11	-4.53663	down
Seita.1G288800	8760	11852	11045	6815	7005	6700	122.794	138.401	146.122	93.1216	79.8562	74.8647	0.00373638	-1.20755	down
Seita.6G208500	203	393	347	185	126	135	5.68694	9.20795	9.1898	5.0536	2.87575	3.02292	0.00846233	-1.52803	down
Seita.7G213800	123	167	141	71	83	109	2.65085	3.00914	2.87493	1.4796	1.45531	1.87475	0.00694187	-1.2701	down
Seita.4G184100	834	1359	1175	569	764	703	19.8667	26.9696	26.403	13.2104	14.8013	13.3413	0.00555958	-1.29786	down
Seita.6G005400	44283	125560	110837	28515	35933	34798	3448.18	8144.97	8145.42	2164.46	2275.48	2159.82	0.00101104	-1.91448	down
Seita.J016800	217	204	103	123	87	94	1.68804	1.32108	0.757664	0.933781	0.552226	0.584405	0.00768166	-1.23486	down
Setaria_italica_newGene_670	0	0	0	38	57	52	0	0	0	0.724986	0.899239	0.803484	4.13e-08	3.89896	up
Seita.2G169700	684	512	510	435	424	336	17.3964	10.8445	12.2399	10.7772	8.76353	6.80731	0.00228541	-1.06084	down
Seita.5G081200	208	161	72	420	507	622	1.64082	1.05651	0.533131	3.23101	3.25083	3.91312	0.00472024	1.18087	up
Seita.3G402600	5557	12089	10285	2970	3393	3063	146.22	265.01	255.435	76.1834	72.6069	64.2392	4.66e-05	-2.01892	down
Seita.9G381900	82	23	7	1808	1809	2433	0.439077	0.09922	0.034013	9.4591	7.89367	10.4101	4.36e-14	4.2702	up
Seita.9G267100	0	0	0	38	37	53	0	0	0	1.71716	1.39812	1.97675	4.04e-07	3.70094	up
Seita.4G240900	48	106	66	16	24	5	1.35904	2.50667	1.77163	0.418445	0.547225	0.10174	0.00258046	-2.20808	down
Setaria_italica_newGene_3332	0	0	0	86	79	64	0	0	0	2.48505	1.91695	1.52057	3.4e-11	4.44967	up
Seita.9G472800	404	209	244	178	159	204	15.9766	6.86895	9.1143	6.86458	5.08945	6.41218	0.00125112	-1.18358	down
Seita.9G263300	56	44	57	159	233	244	0.682877	0.444219	0.654651	1.8911	2.3071	2.37025	0.00392413	1.27061	up
Seita.7G086700	320	574	554	200	246	262	5.51	8.22765	8.9948	3.35611	3.44123	3.58261	0.0025592	-1.559	down
Seita.2G277200	756	1922	1284	642	571	563	26.1049	55.3062	41.852	21.5895	16.0139	15.483	0.00426921	-1.60977	down
Seita.6G162900	1600	1424	1522	920	912	996	22.958	17.0221	20.6106	12.8738	10.6393	11.3976	2e-05	-1.27249	down
Seita.J017900	71	161	102	45	17	34	1.87956	3.58606	2.56279	1.1711	0.361125	0.715156	0.00302783	-1.98172	down
Seita.2G401600	956	1349	1145	728	837	767	22.6892	26.6848	25.648	16.8532	16.1656	14.5196	0.00590613	-1.14968	down
Seita.6G211600	1090	904	1313	567	627	797	22.6343	15.6417	25.7332	11.4631	10.5791	13.1893	0.0021759	-1.31353	down
Seita.6G204200	614	2358	2030	428	664	565	47.8068	152.908	149.144	32.4579	42.01	35.0231	0.0036	-1.91913	down
Seita.2G433500	1509	4226	3722	1296	1501	1536	43.9488	102.582	102.343	36.7896	35.5667	35.673	0.00840064	-1.59146	down
Seita.3G199900	23	6	27	200	186	243	0.257583	0.049912	0.293686	2.24047	1.7411	2.22525	0.000195484	2.31954	up
Seita.J023000	6	0	0	70	108	60	0.077617	0	0	0.892783	1.15623	0.632994	0.000212783	2.90169	up
Seita.8G195900	0	0	0	182	254	209	0	0	0	1.80273	2.10493	1.69775	6.97e-24	5.90081	up
Seita.3G300800	829	1855	1808	649	839	748	32.6491	60.9152	67.2281	24.9241	26.8872	23.489	0.00854162	-1.51118	down
Seita.3G380600	217	1026	824	155	243	238	16.0732	63.3911	57.6589	11.1472	14.6237	14.0418	0.00495	-1.95469	down
Seita.5G233800	3851	12525	11037	3163	3995	3935	142.712	386.669	386.03	114.257	120.401	116.222	0.00636703	-1.72174	down
Seita.5G433300	63	61	84	16	38	33	1.93273	1.5676	2.44134	0.468897	0.957473	0.815752	0.00646753	-1.67026	down
Seita.6G237900	3997	2241	1861	1774	1536	1638	70.5712	32.9605	31.0131	30.517	22.0405	23.0494	9.74e-05	-1.20714	down
Seita.9G356100	239	501	410	121	194	135	6.04424	10.558	9.7877	2.96478	3.98671	2.72251	0.00101836	-1.80103	down
Seita.6G132600	3590	12027	10356	2497	3685	3574	355.239	991.473	967.189	240.845	296.5	281.891	0.00426803	-1.80861	down
Seita.7G189400	161	183	144	74	80	139	2.72943	2.59118	2.31675	1.22532	1.10605	1.88247	0.00493689	-1.28215	down
Seita.9G375200	123	83	42	1382	1353	1502	0.807055	0.452655	0.259373	8.87588	7.25287	7.8926	4.28e-28	3.37227	up
Seita.3G039000	36	84	60	18	27	13	1.24604	2.45189	1.96758	0.598085	0.748104	0.337151	0.00712787	-1.85644	down
Seita.2G223000	48	117	85	20	33	26	1.021	2.07602	1.71291	0.402807	0.575805	0.440297	0.00194617	-1.96249	down
Seita.8G030100	391	1323	887	347	347	430	13.79	38.8719	29.5137	11.9288	9.93181	12.0669	0.00954251	-1.62688	down
Seita.9G430100	1112	1756	1522	738	973	739	26.4908	34.8459	34.2126	17.1237	18.8539	14.0209	0.00265535	-1.39335	down
Seita.1G249900	176	170	116	93	112	106	2.52415	2.03318	1.5681	1.29285	1.30267	1.21415	0.000442507	-1.12651	down
Seita.9G003200	878	2011	1504	733	783	813	29.9571	57.1639	48.4259	24.3778	21.7212	22.1054	0.00820774	-1.43147	down
Seita.9G066100	406	292	271	911	1009	1111	7.42713	4.4564	4.67836	16.2711	15.033	16.2231	5.55e-07	1.02588	up
Seita.1G061700	515	418	350	0	0	0	26.5681	17.9764	17.0079	0	0	0	3.4e-52	-7.85379	down
Seita.1G234000	246	31	54	629	777	925	5.11275	0.533824	1.05333	12.7248	13.0918	15.3671	0.00619826	1.89303	up
Seita.9G258600	988	2141	1819	599	853	854	27.7572	50.1296	48.247	16.4036	19.4792	19.1242	0.00276161	-1.6104	down
Seita.8G116000	577	272	172	926	1293	1240	3.43822	1.27048	1.02489	5.65541	6.56921	6.18149	0.00992119	1.1546	up
Seita.7G284200	41	29	14	107	189	123	0.554083	0.326498	0.185976	1.43457	2.12849	1.35423	0.00285126	1.57704	up
Seita.9G382200	400	1109	1074	234	373	363	18.8086	43.4395	47.6566	10.7201	14.2458	13.5737	0.00321865	-1.8242	down
Seita.4G258900	3096	6291	5540	2483	2694	2915	54.212	91.8392	91.6222	42.3981	38.3672	40.6825	0.00694187	-1.42203	down
Seita.5G148800	152	220	169	100	125	94	8.17379	9.86558	8.57327	5.21403	5.44501	4.04082	0.00605244	-1.29637	down
Seita.6G250900	463	865	759	251	359	339	12.8308	19.9796	19.8784	6.78132	8.09109	7.48292	0.000977075	-1.65446	down
Seita.3G211400	9	0	0	147	89	114	0.221452	0	0	3.86051	1.94133	2.43895	0.000805562	2.74382	up
Seita.9G034000	1136	2699	2074	658	983	808	25.977	51.4111	44.763	14.655	18.2776	14.7211	0.00132678	-1.7419	down
Seita.5G068600	13905	21840	19242	39	324	253	393.511	514.913	513.951	1.06417	7.43721	5.68901	1.37e-21	-5.51943	down
Setaria_italica_newGene_1571	0	0	0	195	194	145	0	0	0	17.3438	14.3551	10.4912	6.75e-20	5.54986	up
Seita.1G181800	4728	11216	9602	3741	4523	4371	139.464	275.663	267.333	107.576	108.516	102.783	0.00662201	-1.52229	down
Seita.9G154200	57	147	133	20	56	21	2.57591	5.56748	5.71948	0.84652	2.06074	0.76402	0.00689462	-1.95744	down
Seita.9G498200	834	1345	1515	522	540	737	32.5125	44.2851	56.4964	19.9346	16.5053	17.6675	0.00238787	-1.57218	down
Setaria_italica_newGene_43	0	0	0	364	471	473	0	0	0	1.90673	2.06975	2.02485	1.95e-36	6.85804	up
Seita.9G050200	185	280	312	106	124	170	2.68203	3.39274	4.27888	1.50054	1.46764	1.96516	0.00557677	-1.48942	down
Setaria_italica_newGene_1793	80	18	42	253	373	290	1.39448	0.281874	1.31294	4.40661	5.63025	4.10349	0.0013322	1.8555	up
Seita.9G461100	344	1109	978	191	299	213	7.25434	19.4879	19.4764	3.91637	5.12394	3.56866	0.000788813	-2.09752	down
Seita.J021200	261	101	81	70	49	28	2.2287	0.717878	0.647923	0.57981	0.336889	0.186838	0.0071147	-1.72551	down
Setaria_italica_newGene_3911	2388	2658	1951	1299	1617	1704	60.8873	46.0567	39.2085	31.4811	35.116	36.1299	7e-06	-1.19262	down
Seita.8G251600	62	392	129	35	51	34	2.62884	13.8453	5.15084	1.423	1.74063	1.13764	0.00260883	-2.21686	down
Seita.2G419000	7423	9016	8007	4994	5303	5592	187.862	190.092	191.264	123.215	109.148	112.81	0.000407243	-1.21555	down
Seita.5G464000	14332	24140	21440	12346	12235	12333	233.668	327.876	329.908	196.206	162.218	160.267	0.00837115	-1.2631	down
Seita.4G258000	786	1801	1491	497	631	709	17.3345	33.1133	31.0645	10.6767	11.3193	12.4591	0.00249567	-1.64755	down
Seita.1G335200	115	319	186	35	61	59	2.34419	5.41375	3.56695	0.687385	1.00116	0.959888	7.46e-05	-2.28473	down
Seita.9G209800	965	1964	1728	506	580	735	46.0249	78.0829	77.8361	23.528	22.5126	27.9448	0.000240925	-1.84452	down
Seita.J017000	17180	12091	9563	6160	3348	6123	166.304	97.5058	87.3626	58.126	26.3548	47.245	3.63e-06	-1.75859	down
Seita.6G043100	370	497	359	265	298	307	12.0204	13.4854	11.0322	8.39196	7.87902	7.96253	0.00485182	-1.07724	down
Seita.9G027500	1178	1103	892	641	837	819	56.5145	44.0846	40.3706	29.9787	32.6359	31.3047	3.11e-06	-1.06248	down
Seita.3G207500	0	0	0	1665	1812	1807	0	0	0	20.8403	18.9184	18.4979	9.99e-68	8.61424	up
Seita.7G215300	858	2573	2452	745	917	803	80.6217	201.54	217.653	68.2385	70.1304	60.1861	0.00790286	-1.67823	down
Setaria_italica_newGene_739	16	0	2	1247	1547	1322	0.096635	0	0.011676	10.6262	11.2303	8.93276	5.73e-18	5.28507	up
Seita.2G113400	60	32	29	167	210	207	0.97221	0.429411	0.44881	2.66595	2.79638	2.69781	1.02e-05	1.60262	up
Seita.4G083700	231	293	213	152	194	187	4.47688	4.73386	3.89694	2.86539	3.05687	2.89108	0.00645657	-1.04896	down
Seita.1G087500	1120	1307	1134	844	858	999	18.8409	18.3229	18.0023	13.8402	11.7333	13.3919	0.00412952	-1.00049	down
Seita.1G247400	5	7	4	63	62	70	0.053252	0.055693	0.035081	0.652202	0.66057	0.715165	9.88e-06	2.51338	up
Seita.9G286300	144	347	287	16	3	2	5.63463	11.3478	10.628	0.591405	0.091432	0.038436	8.51e-09	-3.91623	down
Seita.2G011500	131	96	73	318	340	346	3.05378	1.86631	1.59109	7.21338	6.43927	6.43192	2.82e-05	1.1276	up
Seita.2G369600	20	21	34	113	199	184	0.664464	0.60467	1.10258	3.81015	5.61967	5.09114	0.0025779	1.74972	up
Seita.3G219200	361	571	492	161	277	201	5.85056	7.72075	7.53798	2.53438	3.64827	2.59684	0.000476081	-1.66974	down
Seita.2G238900	211	718	386	133	162	212	2.55839	7.26129	4.41506	1.57415	1.5928	2.04483	0.00526085	-1.75239	down
Setaria_italica_newGene_206	41	74	75	17	30	15	1.11333	1.68514	1.9203	0.446931	0.649095	0.30609	0.00494492	-1.88436	down
Seita.9G297400	0	0	0	113	137	90	0	0	0	4.20763	4.25631	2.72906	1e-14	4.9526	up
Seita.8G200300	0	0	0	70	52	61	0	0	0	0.541517	0.33452	0.388618	1.83e-09	4.15843	up
Seita.3G269900	1115	3336	2687	899	920	990	24.359	60.7296	55.4119	19.1362	16.3402	17.2352	0.00319169	-1.76592	down
Seita.8G199300	405	185	169	3	16	5	5.68611	2.15435	2.23996	0.027398	0.172576	0.049867	6.23e-17	-4.50626	down
Seita.4G011300	4167	16552	13899	3431	4861	5043	132.985	440.063	418.62	106.719	126.151	128.279	0.00863579	-1.74807	down
Seita.1G101100	892	2842	2221	609	822	778	28.7057	76.2244	67.4931	19.1167	21.5271	19.9664	0.00258461	-1.83288	down
Seita.1G351800	419	661	494	298	306	280	11.734	15.4268	13.054	8.12808	6.97201	6.23738	0.00184816	-1.37499	down
Seita.5G016700	0	0	0	45	50	60	0	0	0	0.462754	0.435646	0.507329	1.08e-08	4.00524	up
Seita.2G066500	12	49	12	101	245	429	0.090989	0.329922	0.085566	0.798416	1.62963	2.79466	0.00831762	2.01119	up
Seita.9G225100	84	186	239	41	51	71	3.45645	6.36619	9.265	1.61803	1.67777	2.32328	0.00257357	-1.97148	down
Seita.2G190900	516	667	578	390	406	403	6.82849	6.74317	6.99589	4.90327	4.11013	3.9557	0.00415563	-1.13801	down
Seita.3G125700	0	0	0	201	219	181	0	0	0	11.4776	10.4153	8.45053	1.03e-22	5.79942	up
Seita.8G200400	10	0	12	206	222	223	0.062253	0	0.076147	1.34776	1.21206	1.19666	5.43e-05	2.92668	up
Seita.9G569200	687	1133	1069	510	593	629	16.2735	22.3496	23.8849	11.7667	11.4137	11.8638	0.0073333	-1.30753	down
Seita.3G347100	1461	1559	943	755	743	819	33.8696	30.1008	20.6364	17.0567	14.0002	15.1238	5.84e-07	-1.32861	down
Seita.2G257500	58	29	20	102	195	178	0.638094	0.260196	0.207815	1.0971	1.75785	1.5839	0.00629237	1.43381	up
Seita.9G199300	265	671	518	113	165	162	12.1868	25.7052	22.5068	5.06329	6.14471	5.92866	0.000106835	-2.11463	down
Seita.9G468800	11548	41391	34755	11259	12888	12058	459.649	1372.48	1305.61	436.836	417.193	382.566	0.00958157	-1.6763	down
Setaria_italica_newGene_3603	1	0	0	167	176	182	0.00717	0	0	8.74905	7.6746	7.77912	1.54e-21	5.48953	up
Setaria_italica_newGene_3602	70	174	87	46	44	43	1.53917	3.16721	1.71175	0.929741	0.741143	0.715719	0.00605244	-1.67912	down
Seita.9G529600	591	1144	1068	63	28	83	14.769	23.8405	25.1976	1.52025	0.56096	1.64502	4.79e-14	-3.95048	down
Seita.2G419500	305	419	330	170	227	243	11.4067	13.047	11.6159	6.18982	6.9004	7.21569	0.00140277	-1.29583	down
Seita.4G119100	153	133	95	321	442	452	1.84754	1.34428	1.08707	3.80027	4.36519	4.37717	0.000211072	1.03732	up
Seita.4G168800	993	2424	2363	568	784	951	27.4794	55.9187	61.7627	15.3106	17.6585	20.9902	0.00233303	-1.78397	down
Seita.2G303000	406	321	333	219	240	292	5.90472	3.88835	4.55928	3.09927	2.83836	3.3825	0.000209208	-1.08642	down
Seita.4G193700	64	57	63	240	395	325	0.785126	0.575228	0.722293	2.86701	3.94601	3.17323	2.74e-05	1.62688	up
Seita.9G362000	286	46	34	1037	1356	1115	4.32328	0.567461	0.48179	15.2272	16.6312	13.4173	0.00111297	2.24495	up
Seita.3G260900	116	83	87	19	24	29	1.59673	0.733075	0.87685	0.192658	0.223652	0.247253	3.91e-10	-2.41405	down
Seita.1G072900	2056	2011	1507	924	1050	1054	24.1028	19.6285	16.6403	10.6025	10.0395	9.8877	7.65e-13	-1.46195	down
Seita.1G069500	6052	2635	1880	13003	15188	15350	53.6952	20.2404	16.528	116.231	109.648	112.634	0.000418513	1.43327	up
Seita.1G238900	5490	11847	8574	4746	4753	4427	138.214	248.474	203.728	116.473	97.3159	88.8255	0.00706263	-1.41232	down
Seita.8G027500	4992	18682	15433	3934	5479	5822	228.355	711.94	666.303	175.407	203.824	212.269	0.00752041	-1.74749	down
Seita.9G015800	113	223	130	27	46	18	2.11852	3.50261	2.31533	0.480574	0.694411	0.265981	1.08e-05	-2.5228	down
Seita.5G350300	1188	1694	1342	732	820	852	11.7848	14.0065	12.5647	7.07797	6.61589	6.73368	0.000237463	-1.38723	down
Seita.6G229600	0	4	0	75	73	83	0	0.015559	0	0.528341	0.424742	0.457573	4.53e-06	3.31007	up
Seita.2G053400	295	815	761	262	252	305	9.05607	20.8721	22.0715	7.82911	6.27791	7.45396	0.00868146	-1.63042	down
Seita.8G214000	91	117	75	2966	2942	3671	1.12011	1.15165	0.855781	36.6051	30.2833	37.0428	2.24e-53	4.26492	up
Seita.3G271200	1451	3872	3363	1090	1504	1424	26.1918	63.9287	61.8395	18.5372	22.5877	19.6542	0.00754736	-1.58945	down
Setaria_italica_newGene_3038	3	0	10	325	349	311	0.040363	0	0.147298	5.71633	5.69216	4.46523	3.43e-08	3.74212	up
Setaria_italica_newGene_3031	5	0	5	643	673	720	0.07795	0	0.066502	12.4611	9.71566	11.0394	9.85e-43	6.07614	up
Seita.8G208600	0	0	0	95	158	146	0	0	0	4.61755	6.42173	5.8125	5.05e-17	5.21129	up
Seita.3G142400	7319	12856	10462	4870	5852	5756	233.05	341.021	314.401	151.167	151.542	146.072	0.00158518	-1.44967	down
Seita.9G091100	17985	31770	28301	12060	17542	16649	325.014	478.291	482.703	212.454	257.814	239.824	0.0075491	-1.32484	down
Seita.3G213800	3881	3559	3288	1474	1968	1882	105.491	81.3365	84.0154	38.355	42.9363	39.1615	7.75e-12	-1.60048	down
Seita.2G348200	67	45	42	320	274	332	2.70382	1.51433	1.57011	12.6042	9.00505	10.6872	1.11e-09	1.90923	up
Seita.5G309800	5623	9873	7898	4659	4815	5064	108.862	159.238	144.317	87.9296	75.8037	78.136	0.00768166	-1.25296	down
Setaria_italica_newGene_164	404	831	670	311	369	355	17.3124	30.3158	27.8145	14.6215	14.6954	13.6337	0.00778889	-1.40933	down
Setaria_italica_newGene_160	7	0	0	54	77	51	0.120794	0	0	0.929884	1.10885	0.709832	0.00566216	2.36595	up
Seita.3G396300	114	38	49	8	0	8	0.777482	0.211857	0.315247	0.051616	0	0.038861	0.000585286	-2.69082	down
Seita.1G363100	5880	16219	12651	4734	5620	5523	206.625	474.79	419.557	162.15	160.597	154.688	0.00594581	-1.60243	down
Seita.5G310000	261	100	58	863	877	855	2.71172	0.86024	0.564843	8.75995	7.43476	7.10344	9.91e-05	1.92894	up
Seita.4G011800	2646	7714	5356	1921	2669	2680	52.2196	126.826	99.7644	36.9436	42.8322	42.1462	0.00735736	-1.58205	down
Seita.2G325100	5362	12545	10123	4980	4705	4516	97.5731	190.187	173.86	88.3355	69.6298	65.5007	0.00820774	-1.47644	down
Seita.8G136400	12	7	2	193	257	242	0.112628	0.053412	0.015621	1.78289	1.98816	1.82982	1.97e-18	3.94867	up
Seita.5G288000	151	330	221	83	115	156	6.82745	12.476	9.45528	3.63378	4.24409	5.60949	0.00966993	-1.47893	down
Seita.8G160100	65	7	8	414	503	480	0.461625	0.036885	0.049781	2.89467	2.93663	2.74556	3.47e-05	2.80817	up
Seita.7G240600	54	33	18	140	111	184	0.459574	0.234057	0.142327	1.1643	0.769908	1.24518	0.00835811	1.36204	up
Seita.9G369800	34	38	41	141	167	199	0.732697	0.67555	0.828627	2.96725	2.93079	3.4271	0.00257165	1.38765	up
Seita.3G211100	4	9	2	3524	4233	4095	0.052337	0.11886	0.022399	56.7176	56.8311	53.884	3.11e-103	8.12696	up
Seita.2G335500	419	255	221	184	209	203	7.05028	3.5717	3.50284	3.01861	2.84823	2.71402	5.04e-05	-1.12241	down
Seita.8G130900	295	76	92	744	941	1613	2.26931	0.48517	0.671624	5.59446	5.90978	9.94553	0.000278073	2.0063	up
Seita.1G187800	80	136	131	27	26	22	2.80839	3.98244	4.3475	0.918873	0.718596	0.619259	3.03e-06	-2.48941	down
Seita.7G232000	119	28	25	360	346	433	0.736449	0.14505	0.139711	2.16631	1.73916	2.14486	0.00138925	1.92425	up
Seita.2G136000	1581	3407	2663	977	1084	1196	48.4283	86.9694	77.0185	29.1573	26.995	29.1945	0.000560046	-1.73012	down
Setaria_italica_newGene_1016	2	0	0	39	50	59	0.044365	0	0	0.914471	0.9777	1.13135	1.12e-06	3.45935	up
Seita.3G351700	1696	3346	3623	1200	1536	1470	34.5679	56.8188	69.7023	23.8439	25.4651	23.8847	0.00499927	-1.55945	down
Seita.2G397700	327	459	212	145	163	151	6.26528	7.31479	3.83082	2.66448	2.50344	2.27705	7.46e-05	-1.60447	down
Seita.J006000	218	230	265	140	148	183	17.9835	15.7818	20.6511	11.2481	9.89186	12.044	0.00744482	-1.18074	down
Seita.2G061000	5	0	0	39	45	71	0.042028	0	0	0.42929	0.37785	0.588168	0.00147289	2.60471	up
Seita.7G320200	10316	23524	20199	8297	9693	10036	360.293	684.431	665.786	282.477	275.304	279.374	0.00764511	-1.46891	down
Seita.3G174000	44	25	39	167	187	194	0.409786	0.184037	0.365724	1.88734	1.62574	1.65321	0.000195829	1.59265	up
Seita.1G253200	1157	2940	2605	1036	1053	1191	47.8387	101.297	101.69	41.7728	35.3976	39.2456	0.00966759	-1.51935	down
Seita.6G030400	15	3	0	147	198	191	0.114397	0.019665	0	1.12952	1.26958	1.19964	7.06e-06	3.15078	up
Seita.2G387100	232	502	336	130	203	140	7.26077	13.1904	10.0585	3.99392	5.13708	3.48354	0.0027525	-1.63985	down
Seita.8G230800	0	0	0	39	55	54	0	0	0	0.872525	1.03361	1.00641	3.03e-08	3.92313	up
Seita.5G397500	142	527	362	112	110	135	7.38866	22.839	17.7937	5.66678	4.6364	5.56774	0.00443229	-1.85615	down
Seita.6G095500	3941	9871	8384	3266	3984	3613	105.451	220.048	211.736	85.1844	86.6851	77.047	0.00800896	-1.52509	down
Seita.8G210700	10	17	7	275	270	397	0.125868	0.175189	0.072435	3.41921	2.80103	4.0446	2.4e-18	3.73561	up
Seita.9G408800	369	690	709	222	358	330	7.28124	11.3343	13.2044	4.26748	5.73906	5.18144	0.00792281	-1.4842	down
Seita.1G081400	414	641	620	222	354	397	6.47541	8.35232	9.157	3.37774	4.5019	4.94283	0.00784881	-1.34955	down
Seita.5G260400	1011	732	673	312	318	366	15.9869	9.64021	10.0406	4.79869	4.07861	4.60596	6.12e-21	-1.83985	down
Seita.3G385200	3	0	0	106	120	148	0.05607	0	0	2.88094	2.7214	3.27631	1.43e-14	4.57851	up
Seita.4G035100	181	79	87	0	9	28	0.571549	0.207748	0.25846	0	0.023024	0.068461	0.0066384	-2.30141	down
Seita.1G292300	9247	17821	14536	7397	8020	7927	227.951	365.996	338.214	177.768	160.797	155.77	0.0055491	-1.38031	down
Seita.8G114900	158	178	108	107	66	81	3.31328	3.11722	2.12969	2.19233	1.1194	1.35137	0.00832895	-1.27337	down
Seita.2G396300	686	268	201	1115	1766	1523	10.9374	3.55348	3.01679	17.3339	22.8958	19.3505	0.00746571	1.29907	up
Seita.J007600	327	213	219	73	95	76	11.7392	6.37021	7.42967	2.53195	2.76982	2.17645	4.13e-13	-2.13704	down
Seita.1G102900	0	0	0	1218	1133	1250	0	0	0	25.7394	19.9755	21.599	2.09e-56	8.09199	up
Seita.7G198200	884	1179	890	635	778	779	36.9853	41.1025	35.1335	25.9027	26.4592	25.9718	0.00594287	-1.02628	down
Seita.9G162600	790	1656	1388	592	770	711	29.4027	51.3845	48.7807	21.4789	23.3102	21.0888	0.00792281	-1.41993	down
Seita.9G366700	0	0	0	60	62	96	0	0	0	2.15806	1.86915	2.82308	7.18e-11	4.39242	up
Seita.2G155300	96	397	293	58	83	111	1.7342	6.01771	5.03568	1.01856	1.21639	1.60818	0.00586164	-1.91066	down
Seita.6G234600	665	256	227	1655	2133	2981	3.78342	1.21339	1.21885	9.18778	9.87733	13.5319	1.17e-05	1.86406	up
Seita.7G151600	201	738	757	158	224	156	4.05518	12.4251	14.4435	3.10515	3.67795	2.49911	0.00482683	-1.93345	down
Seita.7G283200	1517	3604	2825	603	940	847	67.6529	133.907	118.897	26.1841	34.0848	30.0864	2.55e-05	-2.15431	down
Setaria_italica_newGene_2366	17	11	24	167	246	181	0.393863	0.203159	0.52547	3.91668	4.82601	3.50248	1.83e-06	2.47264	up
Setaria_italica_newGene_900	0	0	0	56	70	49	0	0	0	1.63834	1.71246	1.17304	3.64e-09	4.10294	up
Seita.9G426500	4284	13490	12133	3845	4427	4854	137.616	361.064	367.915	120.418	115.665	124.302	0.0097693	-1.62789	down
Seita.9G480200	2962	1165	1051	7203	9278	9396	50.4411	16.5222	16.8882	119.601	128.534	127.572	1.26e-05	1.68107	up
Seita.5G103100	137919	326987	324905	88987	114850	105368	5780.28	11416.7	12851.7	3635.61	3914.65	3520.02	0.00135039	-1.81087	down
Seita.3G263000	3748	12439	10626	2961	3412	3396	146.704	405.651	392.583	112.989	108.608	105.941	0.00300421	-1.84424	down
Seita.6G013700	458	872	669	221	307	212	15.7538	24.9969	21.7141	7.39332	8.58995	5.79075	9.86e-05	-1.89534	down
Seita.5G019200	218	505	356	155	211	175	12.4493	24.0622	19.2172	8.63659	9.77374	7.97609	0.00824779	-1.48495	down
Seita.7G088400	1777	5666	4578	1120	1699	1676	67.5133	179.334	164.151	41.458	52.4788	50.7357	0.00300421	-1.82533	down
Seita.5G249100	44	0	6	7434	7097	7601	0.539868	0	0.061967	89.2078	71.0501	74.5818	1.18e-10	4.53322	up
Seita.9G356800	6538	21178	17092	5541	6938	6794	282.717	762.97	697.583	233.594	243.986	234.177	0.00795051	-1.65171	down
Seita.3G024300	2361	3452	2478	1712	1822	1787	46.9434	57.1891	46.4966	33.1848	29.4552	28.3206	0.00175866	-1.21363	down
Seita.5G044200	37	42	48	0	0	5	0.850837	0.816704	1.04416	0	0	0.074629	0.000159871	-2.98791	down
Seita.2G178400	168	95	94	922	882	1056	3.2271	1.51487	1.6969	17.3245	13.8372	16.2298	5.8e-20	2.3425	up
Seita.1G112600	465	334	321	18	69	15	6.56873	3.96011	4.4126	0.234514	0.78199	0.160408	8.31e-09	-3.31444	down
Seita.7G126700	162	292	370	79	144	112	4.2752	6.42512	9.22954	2.02886	3.0891	2.35506	0.00455357	-1.7376	down
Seita.5G380600	426	779	616	357	227	319	7.93344	12.1002	10.8359	6.48093	3.44353	4.73533	0.00542251	-1.49378	down
Seita.5G003900	793	2189	1601	702	689	646	24.0658	55.3242	45.8504	20.7494	16.9907	15.6207	0.0059511	-1.61627	down
Seita.5G389800	393	352	393	217	252	332	9.59928	7.15892	9.06746	5.16912	5.01342	6.46728	0.00354652	-1.10329	down
Seita.1G075100	2	0	0	561	798	701	0.020856	0	0	5.6998	6.76437	5.82356	1.28e-44	7.04479	up
Seita.3G054900	311	471	414	187	290	208	5.53106	7.09742	7.10256	3.34373	4.20653	2.99441	0.00563723	-1.35139	down
Seita.5G287800	31305	41952	37295	22250	26460	23210	706.387	788.616	794.237	489.42	485.568	417.454	0.00236654	-1.20733	down
Seita.5G068400	41	58	59	0	10	5	0.872061	1.0125	1.17965	0	0.16913	0.082615	0.000726079	-2.65953	down
Seita.8G058200	132	533	428	31	49	10	18.357	61.9484	56.4094	4.20997	5.50888	1.04155	6.45e-06	-3.1174	down
Seita.4G196000	9406	30957	25546	7205	9693	9901	360.291	987.882	923.531	269.009	301.939	302.299	0.00603395	-1.71972	down
Seita.7G155400	32	31	23	130	146	138	0.4655	0.378655	0.317274	1.87324	1.75204	1.62755	4.73e-05	1.56229	up
Seita.8G067900	118	49	31	880	870	1011	1.34527	0.323113	0.275711	10.3543	9.24142	9.63362	4.01e-14	3.01949	up
Seita.6G229300	4	0	0	156	134	167	0.031208	0	0	1.45648	1.03855	1.27532	5.74e-15	4.61181	up
Setaria_italica_newGene_240	0	0	0	161	176	246	0	0	0	2.27051	2.01917	2.82878	3.59e-22	5.74522	up
Seita.4G208500	40	285	330	8	19	20	3.23819	19.58	25.6715	0.630262	1.26123	1.27696	1.65e-05	-3.12762	down
Setaria_italica_newGene_212	0	0	0	1114	1157	1409	0	0	0	38.9166	33.7054	40.2537	5.93e-58	8.14787	up
Setaria_italica_newGene_3367	0	0	0	53	87	65	0	0	0	0.904397	1.22844	0.905354	2.42e-10	4.30754	up
Seita.6G244000	181	163	99	902	1099	1291	2.52061	1.8823	1.29663	12.2508	12.4612	14.3425	9.61e-21	2.23159	up
Seita.2G214700	13707	52109	49050	11859	15945	16935	395.384	1252.2	1335.35	333.441	374.047	389.367	0.00944233	-1.73759	down
Seita.6G073000	40	9	28	396	472	570	0.696574	0.128804	0.458488	6.76011	6.71761	7.95769	2.12e-10	3.14148	up
Seita.1G199300	5077	17193	16659	3339	4902	4121	260.226	734.15	805.891	166.834	204.329	168.36	0.00172622	-1.99388	down
Seita.2G053100	444	489	538	101	141	118	12.4667	11.4185	14.2391	2.75074	3.1982	2.63034	6.68e-12	-2.51586	down
Seita.3G074100	526	1784	1364	405	437	497	16.5997	46.9006	40.6111	12.4419	11.2166	12.4973	0.0030742	-1.83778	down
Seita.4G132100	15	1963	465	17	51	82	0.346454	38.2511	10.2476	0.365712	0.957556	1.52578	0.0071287	-2.34283	down
Seita.7G241400	51	101	98	25	34	15	2.13689	3.56368	3.88708	1.00131	1.14624	0.504156	0.00304007	-1.98156	down
Seita.1G158000	6	0	0	90	63	112	0.295597	0	0	4.67742	2.70704	4.78037	4.74e-05	3.08373	up
Seita.3G010200	1514	1952	1679	674	816	1350	23.1751	24.8926	24.2539	10.0506	10.1597	16.469	0.0011322	-1.42437	down
Seita.2G430700	7753	15425	16447	5573	5584	6716	229.682	380.669	459.836	160.924	134.537	158.574	0.00245416	-1.65179	down
Seita.7G149600	124	177	154	58	65	27	3.41258	4.04183	4.00533	1.54709	1.45208	0.579416	0.0011048	-1.91929	down
Seita.4G025600	409	734	566	232	250	335	11.9139	17.8818	15.5406	6.6279	5.97457	7.82301	0.000801608	-1.59287	down
Seita.9G093900	22143	52915	48055	16529	21951	20512	787.808	1568.43	1613.68	573.292	635.17	581.719	0.00621783	-1.56169	down
Seita.5G124000	1099	1877	1620	474	707	766	11.8749	16.9015	16.5261	4.98741	6.21537	6.61492	0.000110976	-1.76705	down
Seita.5G172800	310	729	502	208	291	244	10.0687	19.0475	15.6795	6.63434	7.97182	6.20528	0.00553063	-1.53926	down
Seita.3G131900	2990	2177	1625	1373	1367	1473	75.6503	45.422	39.7758	33.1536	27.5584	28.7619	1.16e-10	-1.24059	down
Seita.6G222100	3234	7885	6840	2352	2668	2672	94.5467	191.981	188.665	67.2387	63.5202	62.317	0.00229528	-1.69868	down
Setaria_italica_newGene_2746	105	97	112	0	0	0	4.378	3.349	4.4179	0	0	0	6.78e-22	-5.81222	down
Seita.1G122400	43	28	14	159	96	130	0.378627	0.204959	0.116744	1.37565	0.689564	0.919994	0.00999253	1.46218	up
Seita.8G153500	83	36	14	289	288	284	1.01262	0.364909	0.160316	3.43308	2.86253	2.75874	0.000793084	1.92229	up
Seita.4G212300	1397	2534	1943	509	684	772	26.1135	39.4714	34.2842	9.27207	10.3928	11.4938	1.34e-06	-2.07588	down
Seita.9G498900	2708	2015	1507	1421	1415	1483	24.6457	16.1029	12.976	12.7713	10.5972	10.0502	3.43e-08	-1.08475	down
Seita.9G226000	4724	9381	7889	2952	4321	3600	227.795	376.833	359.044	138.73	169.456	138.373	0.0025779	-1.54324	down
Seita.8G126800	314	274	163	943	971	983	4.85931	3.52625	2.38047	14.2449	12.2276	12.1367	1.9e-07	1.33392	up
Seita.3G118000	4	0	0	51	94	51	0.158659	0	0	2.59304	3.82735	2.12327	3e-05	3.13366	up
Seita.1G026600	48	24	14	300	237	388	1.35586	0.570795	0.35037	8.32457	5.4936	8.81551	2.48e-09	2.6156	up
Seita.3G204600	364	637	491	176	340	260	9.63129	14.0529	12.278	4.53419	7.31484	5.48258	0.00460508	-1.46743	down
Seita.7G000200	74	89	73	21	23	15	7.3586	7.41044	6.82982	1.9959	1.82004	1.14156	1.65e-06	-2.33177	down
Seita.J011200	209	90	83	25	23	49	1.55259	0.554914	0.579279	0.178825	0.134936	0.284963	1.12e-05	-2.23117	down
Seita.6G012800	180	58	56	328	392	484	2.32499	0.617569	0.68431	4.13448	4.12391	4.99392	0.00863579	1.3676	up
Seita.J006400	547	440	408	137	84	148	3.9251	2.62757	2.76173	0.954765	0.487069	0.841856	8.52e-12	-2.37	down
Seita.9G475200	3	19	12	112	241	275	0.05167	0.266858	0.193422	1.91477	3.49291	3.82054	0.000153091	2.61503	up
Seita.1G115500	1968	2743	2261	960	935	1222	43.5986	50.6229	47.2826	20.7201	16.8369	21.5827	2.74e-06	-1.71556	down
Seita.9G565200	275	952	717	188	204	230	23.0776	66.6101	56.8718	15.3377	13.919	15.4045	0.00139435	-1.98244	down
Seita.1G301500	75	137	136	51	41	49	1.54104	2.34829	2.65041	1.01049	0.688166	0.801231	0.00367973	-1.71841	down
Seita.5G039100	537	152	138	1168	1207	1233	6.54963	1.54178	1.58451	13.8944	11.9839	11.998	0.00763261	1.4658	up
Setaria_italica_newGene_157	61	70	92	4	9	6	2.73087	2.59747	3.86155	0.145664	0.322198	0.191575	2.07e-09	-3.43164	down
Setaria_italica_newGene_156	0	0	0	754	719	924	0	0	0	5.95256	4.73885	5.96567	1.76e-47	7.58484	up
Seita.3G016700	201	357	343	126	179	165	6.73612	9.97357	10.8542	4.12624	4.88737	4.40476	0.00636703	-1.46626	down
Seita.J018100	485	877	473	355	255	351	55.3995	83.5819	51.0396	39.5639	23.6525	31.9695	0.00416103	-1.421	down
Setaria_italica_newGene_2711	5	2	0	165	292	279	0.229339	0.073231	0	7.50303	11.1031	10.3968	3.11e-20	4.90545	up
Seita.9G046100	765	1300	1271	349	533	503	14.9314	21.9586	24.1445	6.26762	8.2579	7.50937	0.000213089	-1.78389	down
Seita.7G161200	5932	16506	14300	5204	5698	5727	252.695	585.753	574.907	216.098	197.395	194.437	0.007293	-1.60676	down
Seita.5G027100	1705	2705	2265	1335	1279	1518	25.9064	34.2638	32.4991	19.7831	15.718	18.3904	0.00485182	-1.2637	down
Seita.3G034700	1199	1765	1340	929	974	1091	27.7519	34.0298	29.2741	20.9467	18.3318	20.1224	0.00643485	-1.11051	down
Seita.8G237400	204	194	164	619	607	618	11.4591	9.04106	8.69247	33.917	27.7414	27.6535	0.000193468	1.06754	up
Seita.3G029300	2468	5236	4406	2080	2348	2208	60.0009	106.08	101.644	49.1379	46.3229	42.7911	0.0089253	-1.3986	down
Seita.6G006600	0	0	0	777	895	848	0	0	0	26.8263	25.7743	23.9417	9.64e-50	7.68947	up
Seita.1G125900	81	109	104	13	14	45	1.53144	1.72473	1.86454	0.238913	0.207926	0.670931	0.000571573	-2.22564	down
Seita.3G202200	83	36	51	339	299	364	0.605935	0.215972	0.349134	2.43099	1.78955	2.1342	2.92e-06	1.84337	up
Seita.3G165700	852	2095	1782	611	826	702	33.2898	68.2297	65.732	23.282	26.2595	21.8722	0.00465431	-1.62274	down
Seita.9G030600	174	305	264	76	115	126	3.24262	4.7354	4.64711	1.37965	1.74086	1.86362	0.000740139	-1.72568	down
Seita.9G046800	0	0	0	36	42	57	0	0	0	1.131	1.1255	1.48816	1.94e-07	3.76781	up
Seita.5G365100	14	8	6	38	114	111	0.148925	0.072625	0.055985	0.55881	1.35093	1.33578	0.00111463	2.13416	up
Setaria_italica_newGene_2503	259	67	76	501	652	664	3.87451	0.827759	1.71974	8.67627	7.35491	8.73026	0.00792281	1.4828	up
Seita.4G268600	42	125	71	24	12	12	1.35027	3.37228	2.16363	0.738628	0.289897	0.287917	0.00114346	-2.27939	down
Seita.5G084600	386	522	356	0	0	0	15.1152	17.0627	13.1732	0	0	0	2.84e-44	-7.5596	down
Seita.2G140300	0	0	6	413	589	504	0	0	0.056251	4.21701	5.02395	4.20834	9.39e-13	4.65913	up
Seita.5G045100	1686	4116	3073	1266	1701	1588	62.6943	127.544	107.871	45.886	51.4599	47.094	0.00812078	-1.47254	down
Seita.8G085300	231	565	369	154	234	169	4.59618	9.36614	6.94021	2.9875	3.79067	2.67443	0.00820752	-1.52915	down
Seita.8G239400	197	113	92	391	406	473	1.40427	0.671921	0.616151	2.91592	2.379	2.80239	0.000853652	1.05585	up
Seita.7G176000	617	263	189	1219	1379	1437	3.18331	1.13073	0.920513	6.13141	5.7845	5.91006	0.00259927	1.30835	up
Seita.8G211800	15	11	19	216	276	342	0.10915	0.064631	0.128665	1.54018	1.64343	1.99872	4.26e-14	3.20266	up
Seita.1G068600	5155	11469	10428	4140	4610	5336	80.9117	149.984	154.494	63.346	58.8454	66.7596	0.00822004	-1.46616	down
Seita.1G106600	578	173	212	1373	1769	1641	6.16398	1.53353	2.12887	14.2712	15.3498	13.9561	0.000564082	1.63224	up
Seita.7G072000	40	86	56	14	14	15	0.824339	1.47529	1.08215	0.274932	0.226458	0.232494	0.000148738	-2.28619	down
Seita.6G153700	32	49	33	8	15	6	0.926623	1.18171	0.904367	0.223863	0.343037	0.140806	0.00203095	-2.08928	down
Seita.2G277600	64	55	79	8	6	0	1.05522	0.751371	1.23884	0.116714	0.07735	0	0.000116543	-2.90423	down
Seita.6G123500	19534	27716	21545	9947	11036	10037	576.892	681.897	600.505	286.348	265.052	236.264	1.61e-06	-1.69894	down
Seita.9G279200	0	0	0	554	1003	1323	0	0	0	10.9393	16.5309	21.3656	1.56e-41	7.41273	up
Seita.4G030300	983	922	989	445	416	596	44.3575	34.6595	42.1308	19.5849	15.2745	21.4353	2.88e-06	-1.56138	down
Seita.9G498000	42	56	57	21	21	24	0.974195	1.07305	1.23442	0.460809	0.386548	0.442704	0.00460384	-1.65116	down
Seita.6G161800	224	83	29	1217	1210	1295	2.17372	0.669551	0.258919	11.5224	9.55683	10.0294	6.59e-06	2.55569	up
Seita.2G019900	160	125	109	288	581	825	2.92783	1.91174	1.88208	5.15297	8.68664	12.0911	0.00586164	1.33986	up
Seita.2G362700	1405	4247	3430	1245	1204	1486	45.1735	113.806	104.12	39.0193	31.4762	38.0869	0.00714843	-1.64673	down
Seita.6G176500	81	106	135	41	48	70	1.42633	1.5495	2.2482	0.697524	0.686473	0.985096	0.00966436	-1.5092	down
Seita.9G112100	46173	96491	86911	33489	45150	39856	1519.49	2645.37	2699.4	1074.33	1208.38	1045.48	0.00587073	-1.48271	down
Setaria_italica_newGene_2905	22	8	14	77	138	133	0.443663	0.123484	0.261169	1.55898	2.33059	2.17459	0.000142334	2.06822	up
Setaria_italica_newGene_2906	16	0	4	99	129	107	0.306739	0	0.069075	1.89424	2.01325	1.61171	0.00330547	2.36568	up
Seita.5G321100	235	323	286	131	202	194	5.63842	6.46198	6.49117	3.0675	3.95118	3.72025	0.00600923	-1.25402	down
Seita.7G212300	2563	3087	2472	1385	2021	2123	63.5018	63.7143	57.8066	33.4529	40.7243	41.9299	0.000891711	-1.15523	down
Seita.2G429500	7053	25906	21229	6028	7383	6973	305.473	934.724	867.774	254.508	260.032	240.731	0.00548477	-1.78815	down
Seita.3G038500	655	739	750	442	469	475	15.2694	14.3437	16.4872	10.0264	8.89555	8.82953	0.00132678	-1.21731	down
Seita.9G361500	13	6	0	205	190	137	0.28124	0.104431	0	4.51974	3.49933	2.47287	1.1e-06	3.2333	up
Seita.5G052600	58	98	41	30	15	28	1.3038	1.84518	0.859895	0.645445	0.275574	0.501962	0.00852012	-1.69747	down
Seita.3G104000	1118	2189	2025	803	938	984	28.7432	46.9048	49.1576	20.1321	19.6071	20.1721	0.00398535	-1.50186	down
Seita.1G215900	32	51	45	13	10	14	0.778156	1.01997	1.03318	0.299251	0.178138	0.261504	0.00126114	-2.03652	down
Setaria_italica_newGene_3353	8	0	4	1076	1280	1541	0.039234	0	0.028558	9.89878	9.66213	10.6315	5.09e-54	6.72439	up
Setaria_italica_newGene_3970	0	0	0	3507	3649	4100	0	0	0	18.4926	16.0504	17.678	1.47e-89	9.55232	up
Setaria_italica_newGene_2002	516	160	161	2629	2997	2920	15.0038	3.86036	4.40679	74.513	70.8635	67.6642	8.05e-10	2.59536	up
Setaria_italica_newGene_2003	155	157	153	11	5	11	9.06012	7.60874	8.40194	0.607829	0.194488	0.485877	9.53e-20	-4.14834	down
Seita.2G093000	413	124	92	1460	1722	1833	2.89854	0.72439	0.606405	10.0047	9.84723	10.2695	8.08e-06	2.23114	up
Seita.5G378400	392	643	506	64	109	17	8.18862	11.1656	9.96157	1.29731	1.8493	0.26841	9.29e-06	-2.85984	down
Seita.3G256200	25	9	16	82	119	102	0.334867	0.092965	0.203642	1.07449	1.30873	1.10279	0.00126114	1.76494	up
Seita.6G038100	144	463	237	40	13	26	4.04112	10.835	6.2671	1.07695	0.294302	0.567813	3.94e-07	-3.17154	down
Seita.5G257300	41	22	12	99	103	166	0.353392	0.154439	0.089985	0.830537	0.718491	1.13903	0.00485182	1.55041	up
Seita.1G242700	478	1238	1012	341	388	337	9.52819	20.5336	19.178	6.60444	6.27931	5.35152	0.00180212	-1.78792	down
Seita.2G151500	1884	2716	2083	1227	1256	1161	31.3521	37.6535	32.7151	19.9083	16.9987	15.3942	0.000211427	-1.43037	down
Seita.1G266800	325	423	290	1289	2046	2280	8.26712	8.94867	6.9636	32.1812	42.4624	46.5985	2.27e-06	1.68434	up
Seita.1G140800	122	52	52	18	16	23	3.13338	1.10495	1.25587	0.440764	0.326353	0.47378	8.21e-06	-2.23841	down
Seita.4G249700	5816	8449	6884	4231	4221	4479	99.6602	120.612	111.341	70.6663	58.8226	61.1797	0.00132159	-1.28524	down
Seita.5G267600	2965	3680	3088	2112	2261	2390	54.5488	56.3936	53.6102	37.8622	33.8262	35.0459	0.0012349	-1.12143	down
Seita.1G133000	1106	2651	2529	631	982	858	28.1414	56.1899	60.7212	15.6446	20.3125	17.3967	0.0017235	-1.80093	down
Seita.7G217700	194945	437891	423393	134700	180729	162357	7487.58	14011.4	15348	5043.44	5645.39	4970.62	0.00340588	-1.63923	down
Seita.3G147900	133	56	38	22	18	16	4.11699	1.42901	1.09505	0.639369	0.442683	0.375972	0.000211072	-2.13801	down
Seita.4G093700	154	347	281	105	90	135	7.18341	13.4894	12.3761	4.74358	3.41004	5.01779	0.00338046	-1.69066	down
Seita.2G399800	217	491	352	182	192	167	4.58676	7.67667	6.77123	2.66567	2.60776	2.56546	0.00953727	-1.45467	down
Seita.4G058900	115	465	395	52	95	118	7.76677	26.2641	25.2522	3.41289	5.20212	6.36249	0.00256082	-2.09156	down
Seita.J010900	14120	7652	5637	3104	2321	3021	128.154	57.8566	48.2854	27.4613	17.1291	21.8536	9.92e-11	-2.11014	down
Seita.9G553400	207	538	523	53	106	59	4.56937	9.62926	10.5077	1.1406	1.93679	1.00459	4.3e-06	-2.70365	down
Seita.J006100	8856	9460	7982	4864	5984	6252	382.4	340.269	325.259	204.737	210.119	215.17	4.65e-06	-1.2227	down
Seita.1G241900	112	221	239	65	112	63	2.52171	4.1594	5.09902	1.41144	2.05043	1.12598	0.0085348	-1.66272	down
Seita.6G076000	232	580	247	107	160	96	6.4513	13.4831	6.50601	2.90536	3.62189	2.11934	0.00116039	-1.88505	down
Seita.9G163100	46	64	40	17	24	16	0.595679	0.689569	0.481472	0.205972	0.24601	0.161647	0.00199827	-1.75945	down
Seita.2G125100	56	30	19	116	178	183	0.559451	0.224009	0.158184	1.14657	1.38515	1.58036	0.00173082	1.4899	up
Seita.8G131200	0	0	0	423	536	714	0	0	0	9.30608	9.84183	12.8661	2.17e-38	7.04891	up
Seita.7G121700	1280	429	489	257	289	258	18.33	5.10794	6.60546	3.57612	3.35631	2.93445	3.56e-05	-1.80821	down
Seita.7G040000	32	4	2	106	127	197	0.209956	0.02005	0.012643	0.710589	0.710408	1.07506	0.00735736	2.14106	up
Seita.6G124600	133	212	194	81	110	94	2.74647	3.64574	3.77867	1.62058	1.83217	1.53905	0.00499927	-1.44461	down
Seita.1G362800	398	685	456	258	206	209	12.7577	18.2678	13.7717	8.0423	5.35356	5.32873	0.00033404	-1.67033	down
Setaria_italica_newGene_2478	0	0	0	36	71	81	0	0	0	1.86426	3.04736	3.41486	8.31e-09	4.05211	up
Seita.5G420800	59990	72712	84518	21683	25317	18641	1122.57	1133.51	1492.66	395.53	385.277	278.041	4.88e-08	-2.21165	down
Seita.1G210800	138	324	140	34	21	47	4.97096	9.74461	4.7543	1.16785	0.611806	1.33824	1.65e-06	-2.69737	down
Setaria_italica_newGene_979	41	124	52	0	0	0	0.812857	2.06377	0.975093	0	0	0	1.29e-11	-4.64532	down
Seita.8G155400	295	580	492	0	0	0	13.0169	21.3319	20.4975	0	0	0	1.26e-35	-7.17482	down
Seita.7G253700	3818	13129	11237	2595	4004	3268	170.78	489.324	474.475	113.148	145.668	116.514	0.0030258	-1.88159	down
Seita.4G169600	2335	9168	6676	1963	2591	2549	71.4487	233.782	192.865	58.5534	64.4922	62.1875	0.00763562	-1.73574	down
Seita.5G390200	2851	6038	6030	1841	2000	2343	86.4156	152.504	172.544	54.3825	49.2925	56.608	0.00112111	-1.75767	down
Seita.1G111300	66	100	73	23	11	23	2.30504	2.91971	2.42045	0.765518	0.302177	0.621284	4.92e-05	-2.30222	down
Seita.2G401300	646	332	408	195	223	305	18.0438	7.73371	10.7541	5.29248	5.06362	6.7789	2.91e-05	-1.46163	down
Seita.5G041700	270	308	273	169	214	171	4.19433	3.99104	4.00096	2.55896	2.71404	2.11961	0.00220072	-1.1914	down
Seita.3G153800	3780	12797	10697	3005	3917	3756	97.9105	276.194	261.554	75.8891	82.5153	77.5582	0.00543149	-1.75679	down
Seita.J018500	109	151	77	40	24	39	2.4481	2.83801	1.62139	0.88024	0.434391	0.698015	3.85e-05	-2.05424	down
Seita.7G284400	1321	2188	1640	911	909	959	24.4025	33.6833	28.6025	16.3983	13.6556	14.1276	0.000846457	-1.43917	down
Seita.7G290400	1618	3682	2669	877	1035	797	37.3308	70.7658	58.1239	19.7151	19.4177	14.6569	7.75e-05	-1.98971	down
Seita.1G013800	171	122	112	359	379	570	2.34334	1.39533	1.44164	4.80571	4.23534	6.25209	0.00215569	1.03832	up
Seita.5G240900	5438	7989	8417	3481	3897	3953	43.7843	53.5892	63.9686	27.3266	25.5198	25.371	0.000869525	-1.5074	down
Seita.5G269000	154	187	177	94	115	126	4.03746	4.07948	4.36152	2.39482	2.43931	2.63252	0.0055491	-1.20502	down
Seita.2G423300	130	124	183	42	61	22	3.18924	2.53509	4.23734	0.988124	1.21293	0.428718	0.000704704	-2.07423	down
Seita.6G114000	29833	90276	73428	17792	26267	23655	1840.25	4639.23	4274.96	1069.86	1317.75	1163.1	0.00119776	-1.91767	down
Seita.1G157900	0	0	0	66	90	89	0	0	0	4.78394	5.4948	5.29656	1.41e-12	4.63327	up
Seita.7G094600	276	186	108	67	78	45	2.38493	1.31495	0.878648	0.531938	0.511507	0.290516	1.48e-05	-1.93051	down
Seita.6G040300	0	0	0	54	61	43	0	0	0	1.35953	1.28283	0.87477	2.41e-08	3.95281	up
Seita.8G208100	3868	4172	3451	2130	2972	2893	91.9296	82.6085	77.4132	49.3382	57.4397	54.8065	0.000112412	-1.126	down
Seita.7G127300	8120	10419	8102	5654	6356	6656	105.089	112.338	98.9558	71.3231	66.8959	68.6647	0.00112086	-1.1095	down
Seita.8G159800	380	137	61	15	39	27	2.18352	0.654821	0.326068	0.082861	0.179841	0.12266	2.06e-05	-2.66008	down
Seita.2G182100	42	72	101	21	25	20	1.14306	1.65165	2.6239	0.554345	0.546815	0.429785	0.00316658	-1.97089	down
Seita.5G139300	450	1509	1099	244	451	440	21.2251	59.293	48.9403	11.1873	17.2989	16.53	0.00456374	-1.81124	down
Seita.J008800	122	168	76	41	42	19	2.40653	2.74942	1.39791	0.787284	0.673396	0.287682	0.000296647	-2.07153	down
Seita.7G239800	1696	2486	1900	1204	1513	1422	45.5376	55.6194	48.155	31.5065	33.0313	30.425	0.00472024	-1.1431	down
Seita.5G363100	87	73	58	239	221	305	1.70184	1.19366	1.05773	4.56199	3.52131	4.76644	0.000508992	1.15876	up
Seita.4G112000	92	45	45	396	423	560	2.62793	1.05478	1.19155	11.0216	9.82803	12.7374	7.84e-12	2.22504	up
Seita.5G050400	133	208	181	79	94	99	8.84753	11.5741	11.4271	5.10293	5.08477	5.24262	0.00257714	-1.47166	down
Seita.2G338200	229	316	202	175	133	161	3.32762	3.83825	2.75831	2.47481	1.56519	1.86413	0.00716984	-1.19897	down
Seita.4G190600	339	554	448	169	287	244	12.448	16.9442	15.5384	6.04082	8.56888	7.15034	0.00219952	-1.47836	down
Seita.3G064600	777	4322	2047	406	420	630	32.5822	151.105	81.0735	16.5811	14.32	21.045	0.000240923	-2.3999	down
Seita.5G085800	11	0	3	51	76	61	0.332191	0	0.081854	1.49517	1.85503	1.46427	0.00992119	2.12641	up
Setaria_italica_newGene_1280	0	0	0	76	109	80	0	0	0	5.8573	7.01781	5.05155	8.18e-13	4.68129	up
Setaria_italica_newGene_2744	0	0	0	245	205	239	0	0	0	11.2687	8.00479	8.97713	1.48e-24	5.9708	up
Setaria_italica_newGene_2901	24	25	16	73	147	92	0.642535	0.559548	0.401713	1.96482	3.31211	2.02557	0.00815059	1.46419	up
Seita.9G546200	8336	18870	15330	6483	8231	7778	290.06	546.997	503.465	219.884	232.916	215.737	0.00781348	-1.4449	down
Seita.4G037600	161	229	164	33	61	47	7.16514	8.51839	6.89444	1.42365	2.20176	1.66542	2.48e-08	-2.39262	down
Seita.5G155600	547	1000	924	290	457	555	42.176	64.2981	67.3334	21.7784	28.7052	34.144	0.00691394	-1.46389	down
Seita.6G067800	0	0	0	69	59	42	0	0	0	1.11399	0.791991	0.546924	2.74e-08	3.95473	up
Seita.3G011500	81	50	74	280	282	263	1.32761	0.678486	1.14871	4.48872	3.77533	3.45317	0.00274525	1.29353	up
Seita.7G289400	21	0	15	3852	4105	4525	0.394758	0	0.260033	72.9314	64.8437	70.0572	3.98e-18	5.42005	up
Seita.1G066800	116	194	192	56	59	65	4.5794	6.38151	7.1533	2.13935	1.87651	2.03201	0.000176764	-1.9268	down
Seita.3G326800	117	307	183	44	49	96	5.75619	12.6301	8.48852	2.09738	1.93777	3.77327	0.00113013	-2.00475	down
Seita.3G039100	1693	3880	4134	1158	1833	1384	92.4063	176.444	212.999	61.5976	81.3533	60.2039	0.00699365	-1.62277	down
Setaria_italica_newGene_2401	66	52	47	1	7	11	0.898044	0.593644	0.602056	0.012217	0.068778	0.112909	5.57e-06	-2.92047	down
Seita.1G119600	0	0	0	99	141	208	0	0	0	4.73289	5.65692	8.17484	5.05e-17	5.24137	up
Seita.3G351200	1671	3842	3004	1318	1679	1529	41.9187	80.2967	71.1186	32.2166	34.249	30.5721	0.00867644	-1.43294	down
Seita.3G227700	667	1502	948	458	642	611	25.4704	47.7856	34.1525	17.0535	19.9345	18.5816	0.00871133	-1.38827	down
Setaria_italica_newGene_1712	143	44	48	12	15	11	4.56863	1.25051	1.33028	0.326495	0.354277	0.237323	5.93e-06	-2.61522	down
Seita.9G023800	1154	2159	1698	947	1050	1010	31.8913	49.6803	44.3805	25.4795	23.3939	22.1493	0.00864817	-1.29121	down
Seita.5G253800	7489	17494	14049	5059	6410	6167	231.249	449.977	409.402	152.334	160.97	151.792	0.00219414	-1.64328	down
Seita.5G417600	0	0	0	76	72	52	0	0	0	3.91086	3.06994	2.16704	8.55e-10	4.22559	up
Seita.9G037300	57	139	60	29	33	41	0.505349	1.03456	0.503938	0.251861	0.239055	0.286776	0.00812078	-1.66394	down
Seita.5G351300	543	932	967	297	433	490	7.79051	11.1361	13.0852	4.15471	5.05172	5.60147	0.00350082	-1.53884	down
Seita.5G381800	97	40	58	183	291	453	1.41731	0.485187	0.804821	2.62935	3.49202	5.32364	0.00660531	1.46207	up
Seita.2G266700	649	1397	1227	448	600	609	21.3311	38.2427	38.0569	14.3279	16.0284	15.9559	0.0062187	-1.50268	down
Seita.9G178300	3424	6527	4988	2313	3098	2875	83.9849	133.803	115.849	55.3078	61.8875	56.2189	0.00388836	-1.40132	down
Seita.3G188200	128	202	267	10	16	33	7.18288	9.43304	14.1838	0.521215	0.72953	1.47015	1.18e-08	-3.31473	down
Seita.1G373600	829	932	871	476	572	635	21.3692	20.0163	21.1956	11.9608	11.9787	13.0487	0.000240712	-1.24325	down
Seita.7G076500	594	914	929	384	560	537	21.2872	27.3009	31.4618	13.427	16.3215	15.3371	0.00903804	-1.29368	down
Seita.3G013600	4	0	0	422	479	525	0.094496	0	0	10.1409	9.61165	10.3259	2.63e-37	6.29835	up
Seita.8G088900	232	112	79	708	658	824	1.39921	0.562611	0.449957	4.17634	3.23604	3.97722	4.09e-06	1.73257	up
Seita.6G155500	104	14	28	722	737	847	1.06458	0.109567	0.22447	7.60552	6.99697	7.69784	9.2e-07	2.88063	up
Setaria_italica_newGene_798	0	0	0	546	400	396	0	0	0	26.1807	15.9882	15.5036	9.14e-32	6.6453	up
Seita.5G131400	2682	2813	3025	1306	1449	2444	155.327	135.73	165.325	73.6905	68.246	112.817	0.00269685	-1.29697	down
Seita.9G357800	70	80	71	820	774	846	0.819634	0.777209	0.783099	9.3883	7.3955	7.91944	7.29e-19	2.69528	up
Seita.4G284900	1676	5949	4493	1261	1648	1585	72.8058	215.281	184.204	53.3932	58.2064	54.8604	0.00382334	-1.81571	down
Setaria_italica_newGene_2872	0	0	0	42	46	53	0	0	0	3.15344	2.81181	3.18733	4.93e-08	3.87968	up
Seita.3G104400	83	156	119	34	33	39	2.9711	4.6511	4.01517	1.16685	0.958583	1.10333	3.92e-05	-2.13433	down
Seita.9G232600	3	0	0	781	563	727	0.035315	0	0	13.4398	8.07059	10.2209	2.21e-39	6.7501	up
Seita.9G032400	320	274	329	150	227	224	6.08584	4.34338	5.89997	2.7751	3.5061	3.38827	0.00259927	-1.20466	down
Seita.J007500	611	656	496	137	159	136	10.63	9.49995	8.14011	2.31121	2.24726	1.87568	5.41e-21	-2.545	down
Seita.J005900	305	541	375	162	216	191	33.5941	49.783	39.0694	17.4406	19.3893	16.7896	0.000411909	-1.61823	down
Seita.3G036200	102	269	148	707	1191	3737	1.01896	2.24736	1.39711	6.91215	9.71186	29.878	0.00246867	2.1231	up
Seita.8G168900	66	86	59	191	306	330	0.816342	0.890027	0.695553	2.32151	3.11131	3.28912	0.00508494	1.23241	up
Seita.J008300	253	148	130	47	45	73	7.74346	3.77228	3.73173	1.38233	1.1063	1.77475	2.58e-09	-2.12529	down
Seita.5G079700	18	0	11	383	360	430	0.308404	0	0.182323	6.60019	5.17875	6.06065	1.2e-06	3.35414	up
Seita.5G023400	5930	4969	5350	3325	3341	4185	194.903	136.071	165.949	106.517	89.2907	109.64	3.6e-05	-1.17907	down
Seita.8G079900	715	1030	1494	222	263	387	20.3754	24.46	40.2211	6.14708	6.09133	8.78547	9.31e-06	-2.3039	down
Setaria_italica_newGene_184	266	86	103	769	913	981	4.80801	1.29059	1.75157	13.5567	13.5508	14.2271	1.74e-05	1.8537	up
Seita.2G113500	0	0	0	111	139	131	0	0	0	3.23179	3.37438	3.11585	1.28e-17	5.25279	up
Seita.5G049600	1160	1658	1307	827	997	875	27.4668	32.7038	29.2139	19.0861	19.2048	16.5159	0.0032105	-1.1915	down
Seita.1G078300	2004	5018	4146	1488	1515	1483	57.5547	120.087	112.403	41.6659	35.382	33.9506	0.00147289	-1.76745	down
Seita.7G130900	100	250	264	51	69	60	3.6057	7.52517	8.99022	1.77081	2.00737	1.70721	0.000737814	-2.08938	down
Setaria_italica_newGene_2932	3	0	0	414	452	410	0.06368	0	0	10.1572	9.25467	8.22626	8.3e-35	6.27977	up
Seita.3G048300	18	0	8	138	113	167	0.240278	0	0.092201	1.80751	1.22731	1.78585	0.00445983	2.30231	up
Seita.6G188100	6698	11035	10023	4818	6238	5775	127.167	174.545	179.604	89.1662	96.3132	87.3936	0.00610081	-1.29653	down
Seita.7G000300	75	89	77	21	24	15	7.49771	7.35708	7.22948	1.95252	1.88636	1.12455	1.89e-06	-2.33635	down
Seita.8G036500	109	425	543	35	52	68	3.58815	11.6609	16.8753	1.11085	1.38584	1.78351	4.28e-05	-2.74828	down
Setaria_italica_newGene_342	180	48	23	583	656	706	3.06456	0.63756	0.358009	9.68299	9.17944	9.52355	0.00111297	2.08094	up
Seita.6G098600	152	46	28	410	394	379	2.29692	0.580195	0.394288	6.04144	4.84498	4.56903	0.00649092	1.66018	up
Seita.8G058800	57	123	96	33	29	26	0.739357	1.33092	1.17234	0.413442	0.307267	0.263762	0.00121262	-1.963	down
Seita.2G409100	747	1979	2056	544	674	733	28.8038	63.5526	74.8174	20.4486	21.1246	22.5137	0.00473559	-1.7341	down
Seita.2G010100	0	0	0	58	91	66	0	0	0	0.533252	0.706934	0.500278	9.06e-11	4.37723	up
Setaria_italica_newGene_660	13	0	0	595	640	798	0.163142	0	0	7.84386	7.01977	8.68813	5.07e-09	4.12203	up
Seita.9G214700	85	169	99	2	0	6	2.23316	3.71637	2.45161	0.046131	0	0.107686	1.35e-11	-4.31113	down
Seita.7G245500	5247	5399	4602	3583	3635	3236	86.3233	73.9974	71.4624	57.4619	48.634	42.4352	0.000195709	-1.12401	down
Seita.8G036800	34	27	8	127	115	113	0.611768	0.396605	0.125681	2.22678	1.68433	1.62079	0.0059511	1.60477	up
Seita.5G466900	447	1565	1249	359	501	434	13.6251	39.8227	35.9897	10.6647	12.438	10.5515	0.00757865	-1.72387	down
Seita.4G158600	10421	26291	22658	8171	9654	9821	109.953	231.097	225.63	84.0394	82.8412	82.5939	0.00545139	-1.59144	down
Seita.9G021800	836	2953	2460	703	821	725	30.6367	90.2182	85.1288	25.1032	24.4801	21.1899	0.00407249	-1.83711	down
Seita.5G057400	1099	2451	2291	765	858	863	29.6239	55.0453	58.2756	20.0843	18.8042	18.5437	0.00174709	-1.71375	down
Seita.2G242400	581	845	800	425	478	536	10.0109	12.139	13.0178	7.1436	6.69442	7.37001	0.00732058	-1.21495	down
Seita.3G261300	193	112	110	588	657	825	3.05488	1.47063	1.6327	9.06737	8.45981	10.4135	3.57e-10	1.67177	up
Seita.5G403700	7621	8696	7235	5127	5903	6625	132.589	126.032	118.794	86.9557	83.5221	91.8656	0.000950047	-1.02321	down
Seita.5G242400	3320	10095	8347	2294	2526	2600	151.138	382.858	358.617	101.768	93.5129	94.3177	0.000961376	-1.9444	down
Seita.6G155800	3427	5682	4318	2381	2493	2814	76.599	105.803	91.0742	51.8792	45.3148	50.1253	0.00147078	-1.36891	down
Seita.3G047000	131	280	239	89	105	100	4.15738	7.43195	7.18974	2.75168	2.71876	2.52543	0.0044512	-1.61488	down
Seita.9G201400	617	1044	656	395	497	593	13.327	18.7959	13.3832	8.31155	8.72336	10.2178	0.00753807	-1.2083	down
Setaria_italica_newGene_1611	144	128	111	36	43	27	5.29408	3.83705	3.89774	1.20456	1.21871	0.772782	5.24e-09	-2.27536	down
Seita.7G091500	117	70	43	10	7	26	1.59184	0.794826	0.551193	0.130004	0.074277	0.274096	8.22e-05	-2.43755	down
Seita.9G381700	666	222	131	1915	2336	2845	10.5897	2.93098	1.96388	29.6965	30.2307	36.0735	0.000110796	2.04268	up
Seita.6G092300	1694	4781	1739	933	1183	550	81.1245	190.743	78.5865	43.5313	46.0768	20.9612	0.0025779	-1.88774	down
Seita.5G058700	2269	4644	4511	1794	2016	2173	60.3719	102.941	113.282	46.5192	43.6107	46.0847	0.00727532	-1.46415	down
Setaria_italica_newGene_2360	1296	1473	1104	671	931	1219	10.8885	20.2171	10.8622	7.37072	6.74108	7.44294	0.00377348	-1.05348	down
Seita.5G423000	38	374	216	21	33	45	1.73224	14.4495	9.44366	0.909777	1.23187	1.65356	0.00174852	-2.40703	down
Seita.3G123500	139	135	60	357	366	411	1.35173	1.10142	0.553163	3.4351	2.91626	3.22212	0.00429789	1.13057	up
Seita.7G246900	193	217	287	85	97	77	8.21413	7.6913	11.5067	3.48915	3.3509	2.60632	8.23e-05	-1.89822	down
Seita.1G274900	879	1231	953	462	733	670	46.8941	54.696	47.9783	24.0338	31.7817	28.4851	0.00151664	-1.2947	down
Seita.3G148700	4810	18875	18256	2773	3546	3184	96.3324	314.916	345.075	54.1277	57.7555	50.8231	0.000183168	-2.35782	down
Seita.9G380500	2167	2910	2670	1215	1434	1303	40.4801	45.2963	47.081	22.123	21.7867	19.4073	5.36e-05	-1.53742	down
Seita.6G221800	7604	3951	4082	3154	3019	3727	123.402	53.4177	62.5156	49.8952	39.8461	48.21	4.66e-05	-1.18673	down
Seita.6G229700	240	162	77	700	556	744	1.33922	0.751897	0.406209	3.81122	2.52505	3.31355	0.000846718	1.42942	up
Seita.6G182600	63	168	182	36	52	59	1.07904	2.42952	2.98192	0.600249	0.733691	0.808845	0.00684474	-1.82703	down
Seita.1G210300	1307	1955	2096	963	1103	936	31.0191	38.6636	46.9705	22.2926	21.3	17.7144	0.00458696	-1.38978	down
Setaria_italica_newGene_3713	0	0	0	62	85	62	0	0	0	1.44331	1.54688	1.1299	1.07e-10	4.36203	up
Seita.9G339800	204330	417381	381428	133182	179763	178464	7297.32	12417.9	12856.5	4636.64	5221.17	5080.32	0.00304007	-1.55766	down
Seita.1G327800	644	704	741	509	493	535	12.9033	11.7568	14.0073	9.93374	8.03484	8.5504	0.00919781	-1.03766	down
Seita.4G277100	311	712	576	255	306	250	11.1302	21.2405	19.4603	8.89233	8.89559	7.11642	0.00966759	-1.47173	down
Seita.1G340400	96	27	40	283	260	276	0.779874	0.180359	0.305051	2.25367	1.73103	1.80306	0.00251568	1.60652	up
Seita.6G252400	243	111	122	501	551	575	2.77414	1.05345	1.30712	5.57991	5.12565	5.23718	0.00146048	1.15233	up
Seita.8G200600	57	36	23	164	131	234	3.54282	1.85604	1.34824	10.0244	6.65861	11.7118	0.00176247	1.48837	up
Seita.J007900	1616	4835	3897	1199	1125	998	21.0276	52.4355	47.8739	15.2087	11.9016	10.3519	0.000740746	-1.99581	down
Seita.6G199700	4335	11276	9462	3208	3718	3703	133.115	288.482	274.23	96.0125	92.8448	90.6365	0.0027525	-1.7035	down
Seita.3G320700	5009	6166	6162	3909	4066	4605	87.5652	89.7979	101.683	66.6203	57.8113	64.1711	0.00802697	-1.06705	down
Setaria_italica_newGene_1560	21	14	8	78	141	147	0.265425	0.183519	0.078245	1.10135	1.61063	1.44569	8.35e-06	2.21918	up
Setaria_italica_newGene_1564	292	116	110	0	0	0	3.90554	1.44296	1.38201	0	0	0	1.18e-25	-6.21313	down
Seita.8G199700	1836	251	210	55	96	58	17.6239	2.0071	1.90129	0.509399	0.747862	0.441772	2.14e-05	-2.88945	down
Seita.6G024800	247	305	324	138	185	152	4.02427	4.14515	4.99329	2.19088	2.44883	1.96754	0.00143384	-1.43644	down
Seita.1G331300	245	154	111	672	575	506	2.84644	1.48651	1.21113	7.633	5.44544	4.69541	0.00239808	1.17496	up
Seita.5G288100	521	1341	976	356	408	390	20.7993	44.6536	36.8091	13.8711	13.2571	12.4188	0.00161386	-1.74927	down
Seita.8G212200	0	0	0	364	473	457	0	0	0	1.66026	1.7965	1.70132	3.3e-36	6.84307	up
Seita.9G257400	549	622	669	443	382	451	18.2796	17.2626	21.0349	14.388	10.3398	11.9693	0.00992119	-1.11018	down
Seita.7G267800	3214	3940	3393	2518	2655	2637	75.6154	77.2274	75.3517	57.7579	50.8054	49.4503	0.00435162	-1.03052	down
Seita.1G132400	0	0	4	159	197	164	0	0	0.101535	4.44512	4.61055	3.75381	6.07e-12	4.3321	up
Seita.5G214600	147	74	62	241	296	374	2.63662	1.10596	1.04186	4.23634	4.3337	5.37404	0.00892272	1.06064	up
Seita.9G521200	683	1220	891	378	523	553	19.2577	28.6722	23.7225	10.3813	12.0019	12.4337	0.00128769	-1.48941	down
Seita.9G144200	245545	622214	574026	168461	217015	228461	9507.97	20071.6	20978.1	6358.93	6834.11	7051.47	0.00314102	-1.70401	down
Seita.1G070200	92	214	167	62	44	81	0.719342	1.39393	1.22804	0.468305	0.276571	0.504331	0.00542176	-1.72704	down
Seita.3G401500	112963	139157	145713	64634	102489	102387	2294.62	2354.87	2793.52	1279.86	1693.12	1657.8	0.00780404	-1.16622	down
Setaria_italica_newGene_1695	346	517	417	261	244	300	5.42339	6.98444	6.92274	4.32603	3.48875	4.68849	0.00544315	-1.23544	down
Seita.1G373500	1703	5346	3957	1322	1726	1501	67.1282	175.551	147.187	50.7952	55.3289	47.1362	0.005106	-1.70158	down
Seita.5G214100	2547	6442	5833	2108	2624	2380	88.5043	186.504	191.328	71.4099	74.1501	65.9091	0.00833935	-1.54678	down
Setaria_italica_newGene_1336	93	132	111	45	65	43	3.03119	3.5871	3.42374	1.41926	1.71037	1.11867	0.00170108	-1.6088	down
Setaria_italica_newGene_1334	29543	117404	98830	20174	30252	28938	1687.26	5586.02	5327.22	1123.16	1405.11	1317.37	0.00275745	-1.95578	down
Setaria_italica_newGene_2678	80	364	158	26	32	37	1.40311	5.28814	2.60296	0.526044	0.441199	0.667585	3.43e-05	-2.65881	down
Setaria_italica_newGene_2672	3	0	0	7075	6083	7791	0.028292	0	0	79.4592	56.184	70.2093	1.43e-107	9.80399	up
Seita.5G006400	414	515	543	14	53	12	11.9	12.3284	14.7514	0.373614	1.2342	0.258833	9.08e-12	-3.92123	down
Seita.7G236100	540	267	202	940	949	1147	2.42869	0.996618	0.858585	4.12833	3.47945	4.12065	0.00887389	1.00157	up
Seita.7G120900	5045	10732	9236	4216	4319	4611	96.1579	170.42	166.16	78.331	66.9529	70.0512	0.00656437	-1.45383	down
Seita.7G132500	954	1962	1539	697	1007	790	24.8194	42.3525	37.6328	17.6358	21.2448	16.3199	0.00979268	-1.37083	down
Seita.5G342100	1588	2198	2063	1238	1481	1346	49.6717	57.2706	60.9034	37.7249	37.6567	33.5589	0.00973282	-1.11774	down
Seita.5G117300	898	530	676	464	441	517	36.2879	17.8368	25.7713	18.2715	14.4824	16.6342	0.000848648	-1.12398	down
Seita.9G477700	816	89	61	2423	3124	3270	11.0421	1.00064	0.76725	31.9577	34.3715	35.2696	0.00831762	2.04646	up
Seita.4G213200	292	261	129	52	51	78	2.72286	2.0274	1.13529	0.470867	0.386752	0.574994	3.57e-10	-2.31877	down
Seita.3G114600	684	1324	1162	480	591	475	19.6353	31.6809	31.4859	13.4313	13.8051	10.8617	0.00290168	-1.54866	down
Seita.9G197700	38	225	188	14	39	20	1.12669	5.55289	5.25411	0.39788	0.941949	0.467755	0.00142496	-2.41818	down
Seita.1G279800	2148	2315	2554	1580	1785	1897	44.2634	39.7411	49.6691	31.7329	29.9068	31.1502	0.00873247	-1.025	down
Seita.1G066700	6204	15690	12638	5449	5553	5116	125.921	265.319	242.108	107.822	91.6618	82.7631	0.00590739	-1.57418	down
Seita.1G276600	59	43	20	121	180	196	0.823939	0.321398	0.168361	1.74011	2.38158	2.48584	0.0050251	1.34264	up
Seita.1G039400	0	0	0	77	48	72	0	0	0	0.645702	0.336299	0.497789	1.54e-09	4.18282	up
Seita.5G088800	226	78	91	377	603	567	6.42289	1.8259	2.42329	10.4512	13.9329	12.8352	0.0075679	1.30191	up
Seita.8G210400	728	73	83	2206	2438	2623	8.87626	0.722748	0.823709	26.7067	24.427	25.8781	0.00827131	1.98996	up
Setaria_italica_newGene_2265	1807	4787	4385	1503	1896	1585	66.4173	146.631	152.181	53.8548	56.6897	46.4379	0.00765325	-1.60312	down
Setaria_italica_newGene_1102	1520	5734	5178	1089	1775	1606	68.5308	215.403	220.358	47.8311	65.0698	57.7183	0.00605273	-1.82901	down
Seita.9G050500	2	0	0	34	58	80	0.034357	0	0	1.02291	1.45279	1.95888	1.23e-06	3.48837	up
Seita.9G067400	32	39	46	12	19	10	0.464715	0.471401	0.627221	0.158165	0.214879	0.112038	0.00772571	-1.78736	down
Seita.7G254000	320	513	470	181	234	188	34.5059	46.0616	47.8445	19.0173	20.4684	16.1471	0.000596861	-1.63109	down
Seita.8G124500	222	387	316	140	208	184	6.55674	9.53976	8.79866	4.03834	4.98229	4.31846	0.008198	-1.34399	down
Seita.1G196000	1432	2766	2258	737	1230	1090	47.3849	76.264	70.5359	23.7789	33.0993	28.7378	0.0015571	-1.60198	down
Seita.9G371100	3846	7489	7011	2857	3008	3352	166.034	269.398	285.717	120.257	105.602	115.357	0.00323608	-1.5235	down
Seita.2G352000	747	1208	854	569	672	678	14.3513	19.3385	15.4947	10.6497	10.5028	10.3791	0.00957785	-1.12821	down
Seita.6G238100	0	0	0	79	63	121	0	0	0	2.98229	1.97862	3.75111	9.73e-12	4.5446	up
Seita.3G248500	715	1616	1178	433	606	464	19.0561	35.8731	29.6306	11.2372	13.1271	9.85964	0.00139341	-1.69807	down
Seita.J007100	72	147	142	30	48	26	0.989347	1.69427	1.85501	0.403937	0.541135	0.284966	0.000788813	-2.08265	down
Seita.9G046500	1210	1727	1163	925	975	1028	19.2056	22.8247	17.4205	14.3065	12.5764	13.0064	0.00543787	-1.06623	down
Seita.7G173800	374	747	828	242	278	364	9.72988	16.1934	20.3278	6.1182	5.8831	7.54369	0.00467876	-1.63338	down
Seita.1G025800	7213	12379	9589	4402	5671	5146	104.873	149.949	131.587	62.3871	67.0529	59.6329	0.000698062	-1.49197	down
Seita.6G031500	247	592	409	55	135	119	15.1196	30.1884	23.6009	3.26413	6.68416	5.80084	3.63e-05	-2.32597	down
Seita.5G253200	667	1213	1139	447	562	556	9.54083	14.4626	15.3751	6.2326	6.53447	6.33239	0.00337749	-1.48876	down
Setaria_italica_newGene_3618	2	0	0	64	77	82	0.044238	0	0	1.74616	1.76935	1.84386	2.58e-10	4.08218	up
Seita.4G282600	2	2	0	50	76	120	0.033972	0.02522	0	0.995371	1.26845	1.94978	1.37e-08	3.70739	up
Seita.9G347900	577	1487	1115	448	457	499	35.5346	76.4141	64.909	26.8921	22.8854	24.5298	0.00362732	-1.64487	down
Seita.3G167000	361	226	101	685	848	844	5.44086	2.83454	1.42988	10.0808	10.4186	10.1584	0.00944685	1.17616	up
Seita.8G118200	108	238	177	70	87	61	2.79178	5.11444	4.32332	1.76213	1.82138	1.241	0.0038998	-1.68363	down
Seita.3G408400	38	6	19	208	308	180	0.563923	0.070402	0.26283	3.01245	3.72817	2.13449	0.000149588	2.37868	up
Seita.3G401200	54	27	18	225	195	277	1.13244	0.461639	0.351313	4.62703	3.35088	4.66218	8.97e-07	2.08823	up
Seita.1G112700	127	120	102	2	4	5	2.36004	1.86781	1.79767	0.029322	0.05754	0.063552	1.56e-23	-4.76958	down
Seita.8G125500	531	979	722	385	352	464	18.3401	28.1692	23.5364	12.949	9.88917	12.7638	0.00325597	-1.42859	down
Seita.4G075900	50	73	33	255	260	338	1.01477	1.23238	0.622443	5.08625	4.32818	5.5225	7.46e-05	1.69846	up
Seita.7G250200	47	24	15	227	132	205	0.896564	0.384335	0.274042	4.29054	2.07722	3.16053	0.000212783	1.94125	up
Seita.4G030400	1200	1662	1223	60	72	97	50.7226	58.5117	48.7953	2.45641	2.46185	3.24348	2.04e-41	-4.50775	down
Seita.J024100	0	0	0	1900	1930	2151	0	0	0	13.865	11.7476	12.8322	7.17e-71	8.76294	up
Seita.3G124500	38	37	11	112	167	167	0.535989	0.433428	0.144263	1.66786	2.06168	2.02489	0.00332519	1.60599	up
Seita.7G047900	1058	2989	2708	825	1127	1076	49.9989	117.659	120.761	37.9672	43.2879	40.5031	0.00832821	-1.61674	down
Setaria_italica_newGene_3005	0	0	0	91	66	97	0	0	0	1.87079	1.15243	1.74285	4.01e-12	4.58921	up
Seita.8G162300	446	904	612	3314	3740	3749	18.3257	30.9389	23.7162	132.854	125.064	122.885	0.000494538	1.63367	up
Seita.5G241900	186	756	565	112	159	153	10.2979	34.9773	29.6041	6.04813	7.14971	6.74741	0.00134806	-2.09199	down
Seita.9G065300	6	26	13	185	176	249	0.306877	1.1152	0.616629	9.35333	7.45697	10.2999	5.39e-05	2.50057	up
Seita.2G199600	2885	4255	4016	2114	2264	2458	112.296	137.996	147.542	80.2171	71.6619	76.2611	0.00341547	-1.28776	down
Seita.7G144500	674	1202	1092	479	509	468	15.8345	23.5262	24.2018	10.9578	9.71618	8.74915	0.00176063	-1.55034	down
Seita.1G185300	107	210	226	71	50	48	2.6523	4.34276	5.30836	1.71292	1.01288	0.943287	0.00105382	-1.99996	down
Seita.4G191500	110	90	39	236	349	303	1.41164	0.962003	0.469543	2.95531	3.65	3.10071	0.00499927	1.24342	up
Seita.1G251100	252	453	363	177	201	244	6.49411	9.72568	8.84243	4.4468	4.21874	5.00577	0.00820774	-1.33063	down
Seita.9G439000	678	1616	1364	579	574	663	22.5673	44.8532	42.8791	18.8132	15.5427	17.6032	0.00796491	-1.50793	down
Seita.1G137900	75	95	94	17	17	12	3.95595	4.17706	4.68646	0.869847	0.718208	0.482254	4.73e-08	-2.75574	down
Seita.7G017100	71	43	24	288	341	353	1.34563	0.67821	0.420891	5.3615	5.28712	5.36193	1.17e-09	2.14597	up
Seita.8G140700	41734	67441	63408	22457	26269	23385	1280.28	1723.55	1835.85	671.555	655.365	571.826	4.26e-05	-1.78486	down
Seita.1G158100	149	91	54	449	426	493	1.71217	0.863996	0.583922	5.04891	3.98223	4.51808	6.36e-06	1.58984	up
Setaria_italica_newGene_83	146	64	75	0	0	0	4.16304	1.80511	2.21599	0	0	0	1.14e-19	-5.58613	down
Seita.2G134300	2659	6144	4961	1745	2359	2110	81.4718	156.679	143.305	52.0768	58.7437	51.5147	0.00231024	-1.64266	down
Seita.3G189100	38	16	16	106	107	154	0.462439	0.156756	0.17704	1.28294	1.08423	1.5307	0.00100153	1.64859	up
Seita.1G040100	65	236	171	30	55	37	1.82072	5.54581	4.56574	0.824355	1.24643	0.825953	0.0015571	-2.13759	down
Seita.6G196200	0	0	0	244	224	231	0	0	0	4.2442	3.25799	3.28793	3.81e-25	6.01417	up
Seita.2G269100	309	264	184	150	113	112	11.6796	8.2878	6.51267	5.4936	3.42509	3.33398	3.29e-05	-1.49711	down
Seita.7G171300	141	445	310	80	137	103	2.19035	5.87132	4.59087	1.21068	1.74646	1.26467	0.00380006	-1.83991	down
Seita.8G155000	60	268	105	11	8	29	1.16439	4.34272	1.91893	0.194961	0.126107	0.437772	6.24e-05	-2.82323	down
Seita.2G140200	126	20	27	666	764	772	2.25004	0.29281	0.444619	11.6506	11.1526	11.0547	7.28e-06	2.65522	up
Seita.9G533300	1640	2831	2281	925	1239	1371	98.5979	141.778	129.41	54.1651	60.5773	65.6904	0.00112086	-1.49099	down
Seita.4G034300	133	127	163	85	72	69	3.78011	3.01495	4.43336	2.35513	1.56979	1.54579	0.00483138	-1.4114	down
Seita.5G304100	68	23	18	153	204	177	1.31426	0.36806	0.313162	2.89982	3.21702	2.7336	0.00482683	1.57621	up
Setaria_italica_newGene_2689	0	0	0	117	140	202	0	0	0	2.88622	3.00057	4.05289	1.72e-18	5.38211	up
Seita.6G192100	0	2	0	71	92	100	0	0.014342	0	1.0708	1.16498	1.24566	2.22e-11	4.23593	up
Seita.4G212400	10	0	9	47	220	415	0.120258	0	0.10332	0.553056	2.16715	4.01629	0.00227287	2.54631	up
Seita.9G226100	180	107	77	315	414	449	1.89293	0.935014	0.766337	3.2357	3.5514	3.77966	0.00162771	1.08146	up
Seita.J010400	241	101	98	53	42	40	1.34107	0.469756	0.515428	0.284063	0.189931	0.177531	1.81e-05	-2.00775	down
Seita.8G203800	5332	13119	12220	4269	5582	4704	249.11	510.597	538.826	194.417	212.065	175.162	0.00766204	-1.5618	down
Seita.9G309200	1684	4918	4271	1145	1696	1432	63.2021	153.838	151.351	41.8814	51.7787	42.8339	0.00353704	-1.77208	down
Seita.2G089300	427	1046	906	327	350	330	19.3086	39.4075	38.6807	14.4046	12.8712	11.8812	0.00308061	-1.69541	down
Seita.1G125400	831	404	205	1712	2069	2098	7.61959	3.08151	1.76735	15.3035	15.4296	15.3343	0.00301298	1.4039	up
Seita.9G252500	183	423	396	109	141	142	4.63438	8.96195	9.49069	2.70367	2.90768	2.8783	0.00191432	-1.79517	down
Seita.3G204700	347	714	651	0	0	3	12.5147	21.4903	22.2058	0	0	0.071686	1.53e-31	-6.74248	down
Seita.2G328200	309	161	117	689	725	749	3.63406	1.5734	1.29892	7.90568	6.94062	7.01932	0.000260693	1.28166	up
Setaria_italica_newGene_1279	0	0	0	279	202	274	0	0	0	5.7017	3.44935	4.59325	1.25e-24	6.00808	up
Seita.3G177400	1085	2281	2305	842	962	935	31.919	55.943	64.0482	24.1578	23.0315	21.9414	0.00543787	-1.55636	down
Setaria_italica_newGene_2217	70	243	125	46	65	50	2.21054	8.91803	4.63911	1.24682	1.47377	1.04855	0.00863579	-1.74945	down
Seita.J011300	2949	1006	1096	472	403	302	54.9236	15.6078	19.2559	8.56532	6.09246	4.48336	2.82e-07	-2.33929	down
Seita.4G263300	1102	581	739	1937	2472	3442	9.18164	4.03144	5.8102	15.7307	16.7516	22.8579	0.00820774	1.02537	up
Seita.1G190600	83	27	28	150	217	223	0.749939	0.202352	0.235049	1.32889	1.60925	1.62154	0.00960832	1.39789	up
Seita.2G136700	7176	10430	9950	3477	4915	4615	227.988	276.057	298.354	107.661	126.987	116.855	7.72e-05	-1.64263	down
Seita.9G031500	2033	4439	4383	844	1023	1265	69.8034	126.973	142.032	28.2432	28.5628	34.6197	1.79e-05	-2.21409	down
Seita.7G095400	71	338	291	10	30	15	4.1468	16.6477	16.1921	0.522978	1.42881	0.668619	1.72e-06	-3.23675	down
Seita.3G078500	1393	2408	1596	6936	13888	24998	95.8355	138.084	103.668	465.384	777.494	1371.63	0.000163402	2.06959	up
Seita.1G318000	7680	7607	7518	4271	4445	3873	145.624	120.162	134.541	78.9355	68.5395	58.5264	5.04e-06	-1.42841	down
Seita.3G281800	9249	12929	12173	6196	7692	7716	26.3639	30.7022	32.7464	17.2164	17.8311	17.5314	0.00259927	-1.26077	down
Seita.9G334800	2271	3013	2612	1774	2074	2045	37.26	41.1769	40.4449	28.3657	27.6636	26.734	0.00901173	-1.02459	down
Seita.9G252300	32	380	155	14	28	28	1.78154	17.7534	8.18281	0.753726	1.24575	1.21522	0.00100372	-2.5521	down
Seita.J009700	1455	3298	2976	967	1208	674	14.2716	26.9459	27.5471	9.24396	9.63067	5.26683	0.00161225	-1.83987	down
Seita.6G219600	223	58	52	0	0	2	4.4326	0.954774	0.970895	0	0	0.025133	2.06e-12	-4.66983	down
Seita.1G353600	956	1965	1687	647	790	770	36.7843	63.0425	61.2912	24.2599	24.7192	23.6168	0.00229528	-1.57998	down
Seita.2G107500	80	58	26	243	246	239	0.869575	0.536051	0.26168	2.67903	2.27067	2.11098	0.00055561	1.49634	up
Seita.J017200	1055	2161	1638	778	914	919	24.8044	42.3147	36.3491	17.8166	17.4704	17.216	0.00479378	-1.43033	down
Seita.7G325100	3750	5450	4283	3086	3242	3306	73.093	88.5011	78.7835	58.6405	51.3933	51.3646	0.00821999	-1.07393	down
Seita.6G226400	63	251	163	51	24	34	2.35117	7.80348	5.7163	1.85432	0.701306	1.01168	0.00225953	-2.17085	down
Setaria_italica_newGene_3373	0	0	0	118	149	102	0	0	0	1.39415	1.46384	0.984105	6.66e-16	5.09059	up
Seita.9G531100	904	813	869	507	539	796	10.6762	7.99001	9.68115	5.82951	5.16794	7.48538	0.00297422	-1.08797	down
Seita.4G159500	35954	66376	64115	24840	30356	28611	662.352	1018.69	1114.76	446.088	454.793	420.13	0.00256946	-1.52761	down
Seita.3G388600	322	229	143	14	0	0	6.71968	3.98681	2.81953	0.27306	0	0	0.00245176	-2.59001	down
Setaria_italica_newGene_3953	0	0	0	267	326	347	0	0	0	3.36604	3.24128	3.35736	8.6e-31	6.44662	up
Setaria_italica_newGene_3959	0	0	0	621	732	773	0	0	0	7.6827	7.54636	7.87061	1.68e-46	7.49103	up
Seita.5G306900	469	1636	1263	290	556	471	7.05023	20.5107	17.9395	4.24889	6.79701	5.64781	0.00802697	-1.73712	down
Seita.9G028900	1627	4068	3027	1135	1577	1418	58.3106	121.477	102.386	39.6474	45.9757	40.5044	0.00495	-1.57069	down
Seita.9G065600	1749	2287	1835	1280	1190	1168	25.5504	27.8393	25.3054	18.2285	14.1354	13.5956	0.000923523	-1.25698	down
Seita.3G202300	593	1067	767	402	529	590	10.8416	16.255	13.2413	7.16007	7.85795	8.59809	0.00962721	-1.24209	down
Seita.2G256300	349	292	219	172	121	154	4.556	3.17075	2.68928	2.18097	1.28488	1.59437	1.69e-05	-1.45116	down
Seita.3G378400	69	82	62	0	0	0	1.39615	1.39051	1.18995	0	0	0	1.28e-17	-5.33769	down
Seita.5G395300	190	268	227	149	149	119	4.41254	5.19268	4.99005	3.36873	2.82714	2.20904	0.00930102	-1.25037	down
Seita.9G046900	62	55	27	242	225	255	0.767688	0.57231	0.308925	2.95713	2.29517	2.54953	8.25e-06	1.65632	up
Seita.2G178600	1352	442	417	0	4	0	6.41699	1.7459	1.8661	0	0.014597	0	1.89e-33	-6.81608	down
Seita.5G046000	61	209	116	32	46	54	1.50565	4.30618	2.68773	0.756462	0.925096	1.05137	0.00586164	-1.84304	down
Setaria_italica_newGene_2184	0	0	0	789	903	976	0	0	0	11.4106	11.7812	11.3068	1.71e-51	7.77676	up
Seita.9G060100	106	248	306	50	71	75	3.22912	6.27907	8.78619	1.48475	1.7372	1.8008	0.00105032	-2.07439	down
Seita.7G298100	153	109	90	365	432	558	2.61492	1.54775	1.44821	6.07757	6.00664	7.59951	2.73e-06	1.30228	up
Seita.4G030900	714	1544	1411	392	400	435	24.5961	44.2982	45.8888	13.1429	11.2083	11.9298	8.78e-05	-2.02032	down
Seita.9G567500	122	654	621	68	174	116	7.38579	33.1006	35.5842	3.99887	8.58351	5.57246	0.00586164	-2.06252	down
Seita.4G226900	264	600	517	213	189	220	4.33601	8.2233	8.02497	3.41236	2.52243	2.87457	0.00462177	-1.61759	down
Seita.9G040900	4202	13413	10227	3401	4103	4035	111.693	297.055	256.595	88.1222	88.7043	85.4879	0.00538129	-1.69994	down
Seita.5G411600	162	49	31	548	562	639	1.63192	0.405689	0.294299	5.37361	4.59767	5.1249	0.000167101	2.07341	up
Seita.8G069000	107	663	170	98	50	78	1.60739	8.31489	2.41231	1.43797	0.611053	0.927229	0.00854162	-1.99973	down
Seita.8G035300	43	43	60	2	6	0	0.71613	0.603486	0.952966	0.028647	0.071192	0	2.24e-05	-3.13116	down
Seita.4G279600	107	153	159	536	540	665	1.81065	2.16409	2.55125	8.91497	7.49016	9.03708	0.00891297	1.25832	up
Seita.8G058000	11197	29475	27748	4083	6377	4752	368.906	809.002	862.837	131.126	170.865	124.787	5.23e-06	-2.48434	down
Seita.9G217100	1726	5229	4055	1388	1884	1612	94.5442	238.737	209.699	74.1124	83.9617	70.408	0.00790742	-1.61979	down
Seita.9G276300	69	91	58	197	283	290	0.835819	0.918981	0.665706	2.34871	2.81363	2.82607	0.00810133	1.11284	up
Seita.8G163600	3472	962	881	8845	9443	10560	33.3969	7.70471	8.22972	84.3265	74.9779	82.1466	0.000831957	1.74826	up
Seita.7G107500	197	137	109	69	107	60	3.52567	2.0317	1.84071	1.19784	1.55081	0.844457	0.00157081	-1.37815	down
Seita.3G193800	792	908	824	468	458	483	23.0924	22.0626	22.6757	13.2851	10.859	11.2202	2.5e-05	-1.41465	down
Seita.9G250500	67	76	32	236	227	283	1.41837	1.33493	0.629687	4.88846	3.92832	4.79128	0.00105977	1.40605	up
Seita.8G141700	856	1327	1215	630	531	552	17.1299	22.1209	22.9478	12.2908	8.63696	8.7988	0.00120412	-1.51445	down
Seita.4G270100	117	55	52	581	1156	1461	1.71734	0.669928	0.721077	8.34833	13.8728	17.1854	6.32e-13	2.96124	up
Seita.9G285300	6	15	11	72	57	132	0.078006	0.162975	0.128381	0.916282	0.604683	1.38434	0.00766204	1.86104	up
Seita.9G305300	99	207	191	68	78	67	5.36621	9.32712	9.77673	3.54833	3.40941	2.88928	0.00476076	-1.66293	down
Seita.9G476900	186	60	65	344	468	525	2.49383	0.667234	0.815318	4.51584	5.11714	5.63349	0.00453302	1.42724	up
Setaria_italica_newGene_3642	0	0	0	263	330	324	0	0	0	5.16669	5.39366	5.19843	2.51e-30	6.4126	up
Seita.6G016000	34	30	36	261	251	281	0.54267	0.399505	0.551733	4.17106	3.33934	3.6698	1.59e-09	2.20188	up
Seita.5G131300	3905	6869	5755	1482	2023	2481	224.775	329.429	312.69	83.1574	94.684	113.838	8.33e-06	-1.97453	down
Seita.9G077200	990	2495	3016	519	639	872	20.5439	43.1307	59.07	10.4888	10.781	14.4249	0.00083845	-2.04997	down
Seita.2G356600	72	170	144	53	55	45	6.21125	12.2898	11.8267	4.49482	3.83686	3.10217	0.0059739	-1.7168	down
Seita.2G425300	217	69	92	596	743	618	1.96749	0.518004	0.782666	5.2813	5.49559	4.4796	0.000273586	1.67817	up
Seita.3G382400	5108	8351	7534	4064	4492	4516	260.847	355.301	363.128	202.304	186.577	183.835	0.00719736	-1.25862	down
Seita.5G289100	0	0	0	448	569	627	0	0	0	9.70577	10.2821	11.1085	1.6e-40	7.13593	up
Seita.3G226400	2614	7416	5981	1972	2341	2420	63.9798	151.257	138.204	47.0508	46.611	47.2134	0.00375494	-1.70183	down
Seita.3G183400	400	307	239	211	191	204	6.23213	3.98252	3.5159	3.21108	2.41624	2.53589	7.71e-06	-1.18685	down
Setaria_italica_newGene_2105	2905	84	210	36	104	18	13.2707	0.589321	0.969313	0.122753	0.293444	0.068324	0.00233303	-2.56141	down
Setaria_italica_newGene_2101	268	118	75	56	58	24	2.70112	1.42302	0.930215	0.595304	0.426612	0.156409	0.00303326	-1.85916	down
Setaria_italica_newGene_2100	21	3	2	205	213	134	0.566341	0.067596	0.05025	6.78025	5.17331	5.01567	1.62e-05	2.95068	up
Setaria_italica_newGene_2102	215	552	369	98	174	132	7.22333	15.4732	11.7023	3.20817	4.76614	3.52297	0.00102608	-1.89128	down
Seita.9G436700	326	461	429	209	271	282	7.51354	8.8466	9.33772	4.69333	5.07444	5.17701	0.00542251	-1.25505	down
Seita.J007800	1556	382	324	181	143	176	35.9595	7.33638	7.0546	4.07334	2.67092	3.22456	8.8e-05	-2.23604	down
Seita.7G253800	38	132	119	14	16	26	2.20512	6.38971	6.47921	0.774494	0.724974	1.17416	0.000516047	-2.4031	down
Seita.2G344500	4	0	0	34	73	42	0.06786	0	0	0.59134	1.06418	0.59061	0.000737814	2.72803	up
Seita.5G336700	81	164	82	26	47	43	2.27843	3.88698	2.20233	0.704773	1.08147	0.957991	0.00104187	-1.86756	down
Seita.8G153700	102	187	207	1347	1698	1550	2.02198	3.09737	3.87631	26.15	27.5011	24.6013	6.46e-06	2.22068	up
Seita.3G191200	79	217	222	0	0	0	4.02437	9.27583	10.718	0	0	0	8.56e-18	-5.55653	down
Seita.3G353500	2613	6945	6131	1821	3166	2130	52.0695	115.306	115.307	35.3669	51.3006	33.8344	0.00944685	-1.5954	down
Seita.9G520000	87	64	100	36	36	33	1.5533	0.937487	1.6851	0.616797	0.520386	0.468079	0.00129812	-1.6977	down
Seita.1G181700	330	276	101	838	969	994	3.92688	2.40011	0.994142	9.97078	10.2232	9.97592	0.00259927	1.3434	up
Seita.7G081200	129	196	152	81	57	60	1.36899	1.73087	1.52179	0.834497	0.490731	0.501046	0.000800972	-1.70776	down
Seita.3G204800	34	127	61	21	11	11	0.919588	2.88287	1.55494	0.54056	0.242534	0.238772	0.0020596	-2.25644	down
Seita.5G041800	1043	1812	1271	802	907	895	23.1139	33.4711	26.587	17.3236	16.3465	15.8087	0.00689264	-1.22834	down
Setaria_italica_newGene_2761	0	0	0	48	84	79	0	0	0	1.26435	1.85244	1.71816	1.77e-10	4.33078	up
Seita.8G213900	164	139	79	10	21	3	2.05403	1.44794	0.92904	0.111895	0.207862	0.020525	2.08e-07	-3.18674	down
Setaria_italica_newGene_2491	393	1049	736	15	57	14	9.31367	20.7111	16.4039	0.343329	1.08054	0.252031	1.24e-11	-4.10924	down
Seita.1G259700	96	155	109	33	22	43	1.59247	2.15544	1.71445	0.530778	0.297715	0.566004	1.64e-05	-2.22255	down
Seita.1G080800	1046	2995	2574	835	923	1155	24.272	57.8868	56.3708	18.8879	17.4166	21.3558	0.0071147	-1.63899	down
Seita.1G305100	4449	14511	11679	3673	4519	4447	153.869	418.098	381.219	123.81	127.094	122.582	0.00618272	-1.70111	down
Seita.2G415800	31	13	12	89	101	73	0.614302	0.206827	0.213477	1.75852	1.66234	1.17888	0.00937121	1.48875	up
Seita.4G034700	1191	1440	1399	803	939	999	42.2538	42.5501	46.8448	27.7713	27.0749	28.2479	0.00257165	-1.15703	down
Seita.2G061700	654	1966	1467	368	379	389	29.4269	73.7374	62.3319	16.1314	13.8466	13.9585	9.33e-05	-2.19147	down
Seita.5G074500	31	16	21	200	250	198	0.230453	0.099384	0.150012	1.47471	1.53778	1.19453	2.6e-10	2.45846	up
Setaria_italica_newGene_321	354	202	197	29	13	0	5.42815	2.63036	3.63438	0.463037	0.142285	0	0.000791204	-2.72711	down
Setaria_italica_newGene_328	478	244	300	200	245	234	2.51903	0.868551	2.00191	1.07923	0.98457	1.1146	0.00147238	-1.12579	down
Seita.3G372900	419	585	554	150	134	158	21.6693	25.2509	27.0738	7.53875	5.61112	6.49873	7.5e-09	-2.29408	down
Seita.9G553700	3089	6144	4803	2232	2428	2490	60.1987	99.7643	88.3634	42.3982	38.4903	38.6881	0.00221638	-1.50471	down
Seita.3G299300	597	858	528	365	446	354	19.3537	23.171	16.14	11.5222	11.7357	9.13958	0.00102845	-1.31079	down
Seita.3G404200	747	2309	1734	555	800	790	57.6229	148.557	126.352	41.7764	50.2042	48.606	0.00887389	-1.60851	down
Seita.1G115700	309	304	352	65	70	167	4.68633	3.84075	5.04605	0.961305	0.861175	2.02407	3.94e-05	-2.09445	down
Seita.8G249500	536	3062	1206	245	396	524	26.0675	124.27	55.4477	11.5991	15.6779	20.3205	0.00170108	-2.1712	down
Seita.1G155200	1613	3855	3951	1015	1297	1199	178.093	354.691	411.879	109.285	116.497	105.568	0.00112111	-1.86467	down
Seita.1G014000	1416	1840	1791	1008	1265	1302	30.8366	33.3819	36.8245	21.4098	22.4068	22.5961	0.00827365	-1.10182	down
Seita.5G466100	273	1570	916	86	284	105	4.77751	22.9395	15.1547	1.46711	4.04174	1.46614	0.000894512	-2.42437	down
Seita.4G283100	1058	1567	1114	692	777	748	20.5739	25.3884	20.4363	13.1138	12.2791	11.5977	0.000653135	-1.32066	down
Seita.4G022800	40	92	67	24	21	34	1.776	3.44917	2.83848	1.04281	0.734267	1.21586	0.00992119	-1.68354	down
Seita.7G257400	259	496	270	108	145	208	5.7585	9.21884	5.68072	2.34628	2.61798	3.69571	0.00141444	-1.63408	down
Seita.3G203300	190	512	460	87	152	165	4.54887	10.2296	10.4147	2.02596	2.95598	3.14669	0.0020903	-1.90818	down
Seita.8G155500	812	137	102	0	0	0	5.97026	0.838391	0.705096	0	0	0	1.88e-16	-5.45782	down
Seita.7G253400	439	951	852	304	406	410	9.65147	17.4315	17.6914	6.52597	7.26355	7.18158	0.0066133	-1.51519	down
Seita.6G012500	5	4	0	55	70	46	0.088854	0.065585	0	1.08541	1.15098	0.734943	0.000143192	2.69838	up
Seita.2G340200	17	8	6	56	85	63	0.271475	0.104037	0.088976	0.901437	1.14346	0.835607	0.00180212	1.85287	up
Seita.7G087800	49	62	53	9	22	21	0.878109	0.929357	0.90942	0.157875	0.317034	0.303183	0.000737814	-1.98781	down
Seita.5G390300	4371	5512	4791	2916	3187	3122	43.5841	46.7096	45.7978	28.5167	26.2671	25.4394	0.00039158	-1.25731	down
Seita.1G115000	59	138	99	515	574	685	2.87415	5.65684	4.5713	24.706	22.9691	26.8577	0.00174852	1.68016	up
Seita.7G083000	0	0	8	148	121	170	0	0	0.418014	9.0129	6.13702	8.42744	0.00729693	2.3362	up
Seita.1G180900	167	117	83	70	86	70	3.30822	1.93516	1.54103	1.34858	1.39002	1.09724	0.00116039	-1.20294	down
Seita.6G187200	195	222	219	141	152	150	15.1431	14.385	16.071	10.6827	9.56958	9.28324	0.00831762	-1.10209	down
Seita.7G284500	226	130	163	32	42	34	3.41742	1.6291	2.31295	0.468145	0.513093	0.402808	2.7e-13	-2.67116	down
Seita.4G078600	11	0	0	113	97	162	0.109561	0	0	1.13321	0.814493	1.33746	0.00307229	2.50864	up
Setaria_italica_newGene_3079	36	17	14	100	136	158	1.67077	0.879846	1.01168	4.63131	5.55364	5.87721	0.000104113	1.80835	up
Seita.9G527500	7806	31221	26517	6927	8711	8389	371.388	1237.46	1190.7	321.27	337.033	318.112	0.0066384	-1.80182	down
Seita.9G531500	22	12	9	54	92	91	0.307638	0.139544	0.114437	0.729861	1.05381	1.01716	0.0029104	1.65841	up
Seita.2G413600	1565	4622	3954	1296	1496	1629	50.0308	123.15	119.354	40.3915	38.8978	41.5232	0.00700581	-1.6475	down
Seita.7G208400	495	500	565	333	380	435	6.52199	5.49563	7.03474	4.28418	4.07566	4.5695	0.00820774	-1.04703	down
Seita.9G478400	13722	54314	46083	10973	13073	12882	603.483	1990.01	1912.83	470.448	467.569	451.59	0.00263669	-1.95149	down
Seita.2G399700	1384	3639	2845	553	990	839	56.8809	124.644	110.401	22.1467	33.093	27.472	0.000125414	-2.11559	down
Seita.8G170000	1751	3857	2216	1188	1729	1082	46.0292	84.4622	54.9732	30.4453	36.9625	22.6678	0.00757158	-1.45035	down
Seita.1G206800	3213	2767	3688	1261	1330	1396	54.797	39.3107	59.3517	20.9522	18.4358	18.9759	1.74e-07	-1.83008	down
Seita.6G032800	47	86	67	20	30	30	0.709802	1.09511	0.962758	0.317582	0.365641	0.362759	0.00368059	-1.72627	down
Seita.6G027300	20870	61985	55679	9538	11998	11563	2417.77	5982.27	6087.88	1077.09	1130.38	1067.69	1.97e-05	-2.38532	down
Seita.J018800	157	44	44	31	18	30	3.32259	0.761661	0.872919	0.636438	0.296016	0.4942	0.00894987	-1.73846	down
Setaria_italica_newGene_2222	25	12	13	135	102	106	0.484926	0.20071	0.237756	2.69598	1.77566	1.75012	9.33e-05	1.97628	up
Seita.9G297800	170	128	132	709	961	838	1.89393	1.18438	1.38971	7.7078	8.72659	7.45222	3.61e-13	1.86521	up
Seita.3G123100	640	1368	1229	393	372	497	17.3406	30.9858	31.5092	10.4052	8.20521	10.6984	0.000560046	-1.82776	down
Seita.8G100000	245	125	103	700	818	845	0.774849	0.328722	0.305245	2.15795	2.10142	2.13234	1.99e-08	1.69512	up
Seita.1G100400	335	787	624	168	205	239	6.7004	13.1471	11.7971	3.27714	3.33807	3.81831	0.000236349	-1.95264	down
Seita.7G088100	229	167	106	499	503	630	3.16826	1.92741	1.38733	6.74537	5.66905	6.96182	0.000209208	1.09414	up
Setaria_italica_newGene_293	83	54	83	0	5	11	1.6402	0.895745	1.5476	0	0.078772	0.160341	3.06e-05	-3.04062	down
Seita.1G297600	3440	9280	8506	2540	3435	3187	139.843	314.299	326.363	100.637	113.551	103.257	0.00518186	-1.67222	down
Seita.6G007900	729	616	696	4	0	30	11.4573	8.06241	10.3213	0.050903	0	0.374434	6.06e-07	-3.70478	down
Seita.5G068500	544	1160	1191	11	33	38	23.202	41.2256	47.9526	0.446181	1.12488	1.25946	1.68e-19	-4.82605	down
Seita.9G181600	201	228	204	124	113	160	2.72536	2.57773	2.6048	1.64132	1.24483	1.72357	0.00214483	-1.24091	down
Seita.4G030500	167	49	68	25	13	48	8.50283	2.06957	3.25824	1.21019	0.50343	1.94354	0.00883516	-1.82011	down
Seita.2G435700	23	0	12	197	213	169	0.673604	0	0.329883	5.76364	5.19462	4.03054	0.00594625	2.26635	up
Seita.2G117100	578	198	185	1845	2140	2225	6.11623	1.94054	2.14561	18.8612	18.3699	18.7696	1.83e-06	2.0075	up
Seita.7G288700	59	56	42	123	240	229	0.787387	0.626288	0.530378	1.61699	2.66423	2.47506	0.00853167	1.19343	up
Seita.2G429200	180	537	436	87	172	186	3.30961	8.2433	7.571	1.54648	2.57201	2.72052	0.00698686	-1.75983	down
Setaria_italica_newGene_1057	0	0	0	53	74	54	0	0	0	1.56314	1.95782	1.50103	1.59e-09	4.16427	up
Seita.5G415000	117	70	36	194	466	1019	1.22953	0.496686	0.27194	1.80214	3.12931	7.21182	0.00375494	1.91267	up
Setaria_italica_newGene_9	29	6	0	194	204	215	0.403291	0.047272	0	2.06125	1.98169	1.85347	0.00350855	2.39042	up
Seita.3G036400	4745	10426	9592	3873	4017	4350	237.198	434.232	452.593	188.756	163.309	173.355	0.0055491	-1.52809	down
Seita.4G238500	1374	5180	4222	933	1531	1457	51.1669	160.756	148.435	33.8657	46.3773	43.2454	0.0055491	-1.82157	down
Seita.5G241100	84	361	177	14	26	74	4.67308	16.878	9.37685	0.760945	1.15112	3.30162	0.00191826	-2.32895	down
Seita.9G550900	30741	90652	80751	20837	30100	28212	2393.64	5880.47	5934.44	1581.66	1906.12	1750.99	0.00337749	-1.78076	down
Seita.5G017400	238	696	508	178	184	220	3.83103	9.34456	7.72165	2.78396	2.40404	2.8277	0.00411025	-1.72883	down
Seita.1G119500	0	0	0	43	65	70	0	0	0	6.72	8.39549	8.86679	2.08e-09	4.14125	up
Seita.5G062400	134	1917	564	6	11	0	3.23315	38.5611	12.8391	0.129864	0.199808	0	3.36e-06	-3.57494	down
Setaria_italica_newGene_1633	6	2	0	130	123	124	0.118121	0.018382	0	2.86526	2.18427	2.52424	1.01e-11	3.9355	up
Seita.4G097700	1275	2537	1796	1040	1099	1083	30.5709	50.6531	40.5984	24.3385	21.3753	20.7063	0.00709137	-1.3388	down
Seita.8G187000	2015	4028	3500	1596	1851	1716	45.9723	76.5609	75.3554	35.4993	34.3359	31.2018	0.00646753	-1.42227	down
Seita.9G481100	762	1026	628	561	634	522	22.3082	25.0675	17.3793	16.0266	15.1122	12.1933	0.00716767	-1.05159	down
Seita.3G013700	11	0	12	155	161	206	0.520941	0	0.548717	7.38184	6.36599	8.00423	0.000664316	2.61129	up
Seita.2G232900	472	829	943	331	457	375	7.12636	10.4291	13.4457	4.86475	5.61313	4.51251	0.00815357	-1.4729	down
Seita.8G252300	129	204	164	48	88	58	7.07772	9.38428	8.5353	2.5474	3.91177	2.52936	0.000411909	-1.81029	down
Seita.3G191100	178	348	337	65	121	83	9.86461	16.0851	17.6591	3.50259	5.4623	3.66242	0.000189294	-2.07263	down
Seita.9G103300	439	1323	1145	367	383	504	24.8231	62.3153	61.0679	20.186	17.5823	22.7002	0.00852012	-1.64775	down
Seita.7G089200	6583	19661	15903	4982	6968	5472	227.405	565.787	518.46	167.742	195.738	150.663	0.00503947	-1.70539	down
Seita.3G176300	142	102	122	27	44	15	3.07299	1.83798	2.4799	0.56246	0.773547	0.248647	1.85e-05	-2.32963	down
Seita.9G357700	304	588	247	1896	1720	1889	3.46103	5.57231	2.65004	21.0963	15.9414	17.1514	0.00210959	1.50566	up
Seita.3G210300	18	0	17	580	620	759	0.178246	0	0.164207	5.82683	5.1936	6.23158	7.47e-07	3.48584	up
Seita.2G064700	275	76	79	657	539	840	2.47382	0.566203	0.669538	5.7625	3.94251	6.02028	0.00603395	1.54305	up
Seita.9G579700	50223	180577	153984	32171	47131	45479	3245.59	9721.69	9391.83	2026.65	2477.07	2342.7	0.00179376	-1.97275	down
Seita.9G544900	232	79	122	0	0	0	4.84365	1.36041	2.38989	0	0	0	3.59e-22	-5.90865	down
Seita.5G014300	25999	81846	66819	16852	23969	23384	445.821	1169.18	1081.38	281.687	334.263	319.606	0.00224442	-1.85153	down
Seita.2G170200	164	107	99	71	57	96	0.706817	0.384194	0.403634	0.29528	0.197359	0.329125	0.00283571	-1.23333	down
Seita.4G213600	35	17	26	198	192	184	0.427076	0.167466	0.299253	2.39408	1.93674	1.81972	6.17e-07	2.09783	up
Seita.6G027200	5172	15404	13117	2533	3436	3733	614.126	1523.85	1469.98	293.188	331.816	353.321	0.000153489	-2.16222	down
Seita.9G227100	50	34	13	205	215	198	0.348494	0.195878	0.082796	1.39943	1.22863	1.1093	3.59e-05	1.9414	up
Seita.5G075600	76	276	241	32	45	66	2.97277	8.98631	8.88176	1.20605	1.40378	2.04679	0.000973489	-2.23063	down
Seita.9G436300	571	818	747	442	497	485	15.6317	18.6705	19.3168	11.7898	11.0628	10.5812	0.00815958	-1.16873	down
Seita.1G133200	45	30	26	112	104	127	0.85887	0.472036	0.475081	2.12035	1.63224	1.96517	0.0093949	1.10614	up
Seita.9G429700	48	8	6	146	180	201	0.93834	0.117733	0.106086	2.82482	2.90348	3.18312	0.00443229	2.05117	up
Seita.8G036200	156	487	320	61	88	60	12.2414	31.8406	23.6916	4.61349	5.58564	3.72145	3.19e-05	-2.4306	down
Seita.6G038300	51	124	92	22	7	15	1.32451	2.71286	2.2725	0.555577	0.144651	0.306099	0.000201265	-2.51844	down
Seita.9G012500	791	1099	866	639	522	600	9.84666	11.4083	10.1562	7.73568	5.2797	5.92043	0.00425458	-1.20575	down
Seita.1G149100	36	70	60	2	5	12	1.66504	2.71287	2.64294	0.085764	0.156548	0.429715	4.76e-05	-2.82932	down
Seita.5G016800	10	0	4	77	128	174	0.098187	0	0.035357	0.814105	1.1306	1.50602	2.86e-05	2.96651	up
Seita.3G389100	3286	5445	4370	2443	2770	2798	65.3919	90.2608	82.0754	47.3823	44.8252	44.3853	0.00407249	-1.2822	down
Seita.2G334700	341	746	673	192	228	226	11.1592	20.3631	20.8042	6.11921	6.05964	5.87169	0.000365471	-1.89771	down
Seita.6G197600	0	0	0	106	153	222	0	0	0	1.74732	2.10329	3.00442	7.52e-18	5.33659	up
Seita.7G121900	192	263	231	118	134	121	4.34385	4.9649	4.95396	2.60451	2.45837	2.18532	0.00112111	-1.42472	down
Seita.7G286100	16503	45286	33871	12294	16760	14773	460.641	1053.06	892.308	334.503	380.459	328.674	0.00582702	-1.59978	down
Seita.1G116000	77	50	55	18	17	26	1.40506	0.760858	0.94082	0.32192	0.243475	0.373746	2.83e-05	-1.97273	down
Seita.8G200100	201	40	47	6	19	16	1.45878	0.240506	0.316238	0.037798	0.106568	0.090816	0.000365471	-2.49962	down
Seita.6G007600	1242	3284	2867	784	1006	1007	31.9294	70.3479	69.5981	19.6338	21.0254	20.6264	0.00129996	-1.84197	down
Seita.3G262100	233	258	172	40	59	67	2.55603	2.36391	1.78036	0.426513	0.524908	0.584867	9.43e-14	-2.47599	down
Seita.7G160700	152	234	184	100	86	139	2.39942	3.11777	2.75356	1.56224	1.12695	1.79618	0.00752041	-1.3423	down
Seita.2G403200	1096	2998	2326	781	1160	1125	41.8559	95.4119	83.8612	29.0574	36.0185	34.2379	0.0088848	-1.54841	down
Setaria_italica_newGene_1317	107	197	183	82	70	83	3.6827	5.62103	5.92542	2.72487	1.94632	2.2529	0.00709137	-1.52776	down
Seita.5G248000	26897	94099	86047	13298	20275	18680	867.131	2527.28	2618.17	417.896	531.572	480.011	0.000197131	-2.27136	down
Seita.7G093300	178	283	350	101	113	120	3.38728	4.50761	6.31534	1.86581	1.75155	1.82029	0.00132678	-1.75616	down
Seita.5G078200	0	0	0	42	60	59	0	0	0	0.610837	0.737357	0.7072	7.54e-09	4.03707	up
Seita.7G166700	61	144	159	0	0	0	1.55406	3.06062	3.8352	0	0	0	1.24e-15	-5.2563	down
Seita.1G212800	958	2642	2020	686	1042	892	63.1491	145.148	125.757	44.0559	55.8849	46.8624	0.00813852	-1.57232	down
Seita.5G113500	10781	29727	25236	7148	9745	10125	1077.99	2476.35	2381.66	696.753	792.475	807.037	0.00302296	-1.73787	down
Seita.7G244100	13	18	0	77	174	380	0.21753	0.24613	0	1.2809	2.41227	5.18065	0.00614398	2.30319	up
Seita.9G406300	83	1337	240	11536	34766	81369	3.68605	49.6561	10.0914	501.537	1261	2892.67	1.43e-05	3.29376	up
Seita.9G552300	420	426	336	117	170	156	13.4495	11.4208	10.1549	3.67867	4.446	4.02458	9.47e-13	-1.96676	down
Setaria_italica_newGene_258	901	335	287	1893	1862	2184	8.03759	2.42619	2.37803	16.3775	13.8501	15.3371	0.00304405	1.34613	up
Seita.2G415500	77	41	34	146	183	206	0.79415	0.347975	0.329674	1.48177	1.54964	1.7099	0.00393924	1.1741	up
Seita.J016900	1982	734	642	655	549	549	118.397	36.4872	36.1729	38.1423	26.6478	26.0998	0.00724525	-1.30858	down
Setaria_italica_newGene_113	127	375	403	0	0	0	5.77497	14.2126	17.3146	0	0	0	1.93e-21	-6.0271	down
Seita.9G381800	2	0	0	182	212	329	0.104179	0	0	9.96973	9.64931	14.7245	1.69e-22	5.54284	up
Setaria_italica_newGene_1291	78	124	92	26	33	43	2.27721	3.01988	2.54568	0.717797	0.772909	0.995609	9.86e-05	-1.95672	down
Setaria_italica_newGene_1293	341	150	136	67	56	63	5.3324	2.07591	2.07277	1.40562	0.653879	1.01631	2.83e-07	-2.10176	down
Setaria_italica_newGene_2750	0	0	0	409	466	533	0	0	0	1.50495	1.42957	1.60331	4.96e-38	6.96128	up
Setaria_italica_newGene_2759	34	0	12	3425	3727	4022	0.254456	0	0.031497	24.9	21.9815	22.7918	8.53e-13	4.76686	up
Seita.9G256300	564	1429	1648	233	433	376	47.4132	100.056	130.686	19.0234	29.5973	25.1617	0.000435725	-2.14554	down
Setaria_italica_newGene_3189	0	0	0	109	88	150	0	0	0	0.936685	0.629549	1.05731	6.1e-15	4.97707	up
Seita.7G242200	125	47	74	434	392	408	0.637053	0.197207	0.352214	2.15766	1.6235	1.65744	0.000267766	1.61828	up
Seita.6G252200	0	0	0	69	76	64	0	0	0	2.15779	1.98639	1.62518	5.68e-11	4.40022	up
Seita.3G068700	502	740	636	201	223	255	10.5214	12.9227	12.5807	4.10537	3.80185	4.25806	2.96e-07	-1.99029	down
Seita.3G067700	1842	4542	3559	1622	1649	1844	69.9744	143.776	127.605	60.0806	50.9553	55.8423	0.00933408	-1.46369	down
Seita.9G352900	1472	4235	3966	896	1285	1311	15.0174	36.0059	38.1997	8.90927	10.6629	10.6664	0.00187601	-1.88041	down
Setaria_italica_newGene_1707	26	0	5	320	428	369	0.587498	0	0.101937	8.02718	8.64106	7.71596	4.76e-05	3.05412	up
Seita.6G182700	118	294	386	28	7	16	3.08134	6.43881	9.58628	0.697756	0.14396	0.326942	1.99e-07	-3.435	down
Seita.5G411700	322	72	70	994	950	1308	3.1808	0.586216	0.647096	9.56545	7.62439	10.2938	0.000602751	2.00642	up
Seita.2G338000	392113	818974	648206	323014	354154	356039	13728.5	23887.2	21419.1	11024.5	10084.1	9936.15	0.00729693	-1.38656	down
Seita.3G300900	59	43	33	15	23	30	0.736716	0.455262	0.395095	0.185463	0.22683	0.298802	0.00820774	-1.42123	down
Seita.5G001000	87	60	50	170	239	286	1.43946	0.827945	0.779051	2.7507	3.22682	3.78647	0.00143884	1.1593	up
Seita.7G288800	6	3	0	66	81	71	0.10472	0.031219	0	1.19433	1.22345	1.05533	1.77e-06	3.08742	up
Seita.8G208400	85	13	11	679	678	755	0.464321	0.055885	0.055037	3.62754	3.02193	3.29461	9.53e-07	3.04986	up
Setaria_italica_newGene_3396	67	144	174	42	49	65	1.28539	2.32736	3.17597	0.784062	0.768377	1.00505	0.00968628	-1.6988	down
Seita.1G199600	2	0	0	166	149	154	0.017802	0	0	1.98473	1.48761	1.50376	2.32e-18	5.08405	up
Seita.4G225400	228	387	244	135	169	101	2.92982	4.15037	2.95493	1.68509	1.77018	1.02978	0.00251391	-1.54934	down
Seita.3G215600	9690	16578	15458	5134	6411	6840	394.496	562.265	593.956	203.747	212.26	221.953	0.000158887	-1.71888	down
Seita.9G173200	887	2871	2444	556	998	821	60.7362	163.809	157.993	37.1263	55.5656	44.8226	0.00550925	-1.77871	down
Seita.4G182200	108	115	139	34	39	42	1.95949	1.85651	2.33461	0.587205	0.562597	0.593538	3.82e-06	-2.10595	down
Seita.4G281700	4876	3189	3267	2480	2870	2912	83.1022	45.2719	52.5416	41.1919	39.784	39.5519	1.77e-06	-1.03462	down
Seita.7G074200	156	658	579	120	165	194	4.74379	16.7259	16.6684	3.56928	4.09482	4.71232	0.00810133	-1.84116	down
Seita.2G327500	479	343	292	963	1323	1924	7.06242	4.20678	4.06087	13.8519	15.8751	22.6328	0.000198797	1.24761	up
Seita.1G151900	0	0	0	54	54	91	0	0	0	0.724154	0.603767	0.998816	7.76e-10	4.22726	up
Setaria_italica_newGene_3804	6	0	4	412	380	456	0.071322	0	0.040778	4.89918	3.74443	4.53194	1.05e-29	5.37662	up
Seita.5G260800	245	114	99	428	497	507	7.10442	2.7529	2.70438	12.1027	11.7188	11.7288	0.0072882	1.04376	up
Setaria_italica_newGene_2866	0	0	0	113	123	83	0	0	0	3.30371	2.9943	1.96384	5.72e-14	4.85687	up
Seita.3G162700	487	1413	1085	365	523	472	31.2573	75.5556	65.7131	22.82	27.2603	24.1445	0.00868146	-1.59087	down
Seita.1G353800	1257	1869	1946	985	1018	1071	49.4743	61.2786	72.282	37.7774	32.5846	33.5825	0.00674982	-1.2943	down
Seita.9G444200	4339	9528	8275	2883	2684	2504	114.182	208.865	205.498	73.9423	57.4239	52.5232	0.000270946	-1.8996	down
Seita.6G156400	76	232	187	7	12	3	2.15605	5.56689	5.11861	0.165412	0.262098	0.056149	1.48e-09	-3.83722	down
Seita.1G024400	4135	5105	5002	3323	3528	3203	53.4154	54.9425	60.9786	41.846	37.0628	32.9789	0.00746076	-1.09335	down
Setaria_italica_newGene_3696	23	11	8	108	167	173	0.384445	0.136265	0.109314	1.97141	2.65492	2.61213	2.79e-08	2.54895	up
Setaria_italica_newGene_3023	314	141	113	814	961	938	7.06216	2.62641	2.3937	17.8431	17.5866	16.8139	8.54e-06	1.62729	up
Seita.8G060000	9267	16681	13198	5042	5804	4375	371.795	556.397	500.094	198.879	191.316	142.194	4.46e-05	-1.85112	down
Seita.4G180500	5815	5779	4826	3416	4357	3276	107.192	88.748	83.9495	61.373	65.3161	48.128	0.000119409	-1.14992	down
Seita.2G135400	31	24	20	104	101	143	0.265853	0.176659	0.160946	0.894038	0.724667	1.00675	0.000527651	1.49547	up
Seita.3G211300	2	0	3	2241	2661	2639	0.0282	0	0.041322	37.7402	37.3848	36.3472	7.03e-86	8.38818	up
Seita.8G200800	123	274	237	58	78	53	3.93404	7.34968	7.20961	1.80709	2.02779	1.3369	0.000227131	-2.09608	down
Seita.J011400	307	451	492	163	171	87	6.15448	7.52119	9.29826	3.18108	2.77382	1.39029	0.000505962	-1.94414	down
Seita.3G314400	344	781	828	190	284	272	8.32279	15.7703	18.9381	4.482	5.58738	5.24192	0.00181261	-1.82967	down
Seita.7G264800	282	415	301	1732	2719	2860	6.08377	7.47658	6.13464	36.5168	47.8415	49.3159	2.27e-08	2.06402	up
Seita.8G142000	405	525	512	276	328	267	8.98283	9.70461	10.721	5.97071	5.92035	4.71686	0.00321865	-1.2929	down
Seita.1G091100	574	818	838	265	388	462	10.1139	12.0042	13.935	4.54426	5.5595	6.48439	0.000959374	-1.55567	down
Seita.9G056300	94	102	59	31	38	43	2.09333	1.89815	1.23887	0.656255	0.692295	0.756391	6.53e-05	-1.66169	down
Seita.7G175100	321	511	491	234	283	248	5.01064	6.65128	7.24536	3.55525	3.59327	3.08705	0.00698686	-1.34286	down
Seita.5G042700	134	177	156	77	46	76	5.11144	5.62459	5.58332	2.84663	1.40308	2.30593	0.000888563	-1.68514	down
Seita.8G210200	3	1	2	54	75	100	0.052783	0.014425	0.029755	0.932935	1.08279	1.42457	8.88e-09	3.51135	up
Seita.2G361500	616	1128	916	444	501	608	12.4576	19.6328	18.0079	8.83106	8.16735	9.65323	0.00709137	-1.33507	down
Seita.6G026000	143	188	241	4	0	0	2.76995	3.11399	4.52313	0.045874	0	0	1.45e-15	-5.06732	down
Seita.9G210100	1076	2958	2381	675	1003	1006	55.8431	127.906	116.639	34.1268	42.3031	41.6039	0.0036	-1.71256	down
Seita.1G181600	639	277	337	1883	1937	1957	10.7453	3.83598	5.37547	31.423	27.1939	26.7822	4.95e-06	1.56123	up
Seita.7G139300	497	579	699	139	169	154	10.1556	9.86311	13.4911	2.76396	2.80897	2.50526	1.28e-09	-2.41795	down
Seita.3G236100	4846	6880	4935	2864	3263	3112	60.1481	71.1436	57.8113	34.6465	32.9299	30.7888	5.93e-05	-1.41855	down
Seita.5G134600	17	31	46	313	454	494	0.211279	0.329704	0.564603	3.98398	4.82416	5.24028	5.36e-06	2.54358	up
Seita.9G171600	1299	3601	3767	996	1352	1496	31.2555	72.1916	85.5591	23.3616	26.4611	28.6967	0.00994139	-1.62742	down
Seita.1G279900	186	246	195	83	128	171	4.18655	4.62859	4.16187	1.82804	2.34475	3.07036	0.0075491	-1.27386	down
Seita.9G074300	74	76	88	43	49	33	1.08913	0.922141	1.20136	0.612433	0.57973	0.378612	0.00966759	-1.4063	down
Seita.8G043300	50	59	24	240	415	302	0.819922	0.811799	0.355552	3.66034	4.92189	3.62397	2.58e-06	2.06034	up
Seita.8G088200	792	549	400	163	160	24	4.78112	2.7583	2.27507	0.953574	0.782511	0.115445	0.00170108	-2.20847	down
Seita.7G321300	353	518	376	235	297	241	7.92836	9.71115	7.98486	5.14888	5.42669	4.31151	0.00346694	-1.24861	down
Setaria_italica_newGene_1786	66	141	145	31	33	57	1.58039	2.78719	3.33662	0.722424	0.642387	1.09189	0.00314362	-1.89066	down
Seita.8G079700	23	20	29	88	116	146	0.391933	0.285744	0.47365	1.50392	1.64951	2.0308	0.00806106	1.43604	up
Seita.6G024700	235	222	221	132	158	153	3.48445	2.74788	3.10152	1.90777	1.90233	1.81268	0.000453627	-1.19545	down
Seita.1G075000	504	81	94	37	55	63	11.3699	1.51451	1.9972	0.808457	0.994153	1.12379	0.00327521	-2.04478	down
Seita.8G023200	7	2	2	39	52	78	0.040039	0.010331	0.011984	0.240913	0.268144	0.394117	0.000129722	2.58058	up
Seita.7G229300	1485	2887	2537	1107	1427	1261	40.7463	66.0307	65.7177	29.6044	31.8614	27.5838	0.00682878	-1.40676	down
Seita.5G426300	3057	5575	5135	1843	2993	2713	180.32	274.031	285.914	106.005	143.578	127.566	0.00627902	-1.41921	down
Seita.2G398900	109	793	246	16	50	137	3.42794	20.8789	7.32674	0.485953	1.26393	3.42978	0.00854162	-2.15554	down
Seita.2G178100	1622	2209	1516	1288	1293	1149	31.7884	36.0692	28.0332	24.6086	20.599	17.9384	0.00538131	-1.08523	down
Seita.5G421300	1807	7047	5597	1620	1930	1746	81.4687	264.719	238.185	71.2056	70.7597	62.7268	0.00586164	-1.80335	down
Seita.6G238300	88	55	52	155	253	248	1.69769	0.875929	0.938672	2.91881	3.98026	3.83052	0.00594581	1.0873	up
Seita.3G401800	8032	13995	11250	6227	6598	7111	154.872	224.797	204.732	117.036	103.465	109.28	0.00482683	-1.30539	down
Seita.5G079800	0	0	0	156	163	187	0	0	0	2.23299	1.94685	2.19136	2.54e-21	5.63822	up
Seita.3G198800	157	73	70	310	388	386	1.59392	0.61607	0.662572	3.06616	3.20282	3.12449	0.00111599	1.22776	up
Seita.8G099300	48	168	113	4	35	8	1.26729	3.71997	2.82522	0.097554	0.751448	0.166916	0.0035854	-2.34691	down
Seita.2G239200	550	1459	1414	517	479	562	6.63441	14.6663	16.1022	6.08278	4.69432	5.40496	0.00974972	-1.58964	down
Seita.5G121600	303	129	80	618	901	1079	3.24328	1.14217	0.803896	6.45122	7.84477	9.20557	0.000560046	1.65821	up
Setaria_italica_newGene_3438	49	104	69	13	32	21	2.02801	3.58099	2.6853	0.51746	1.07982	0.669545	0.00176369	-2.0098	down
Seita.5G057200	124	94	99	52	78	71	1.8255	1.15963	1.37769	0.749806	0.938032	0.833104	0.00247459	-1.20774	down
Seita.1G083100	21	11	19	217	213	250	0.266869	0.109915	0.228426	3.33025	2.60654	3.00516	1.32e-12	2.85379	up
Seita.4G274700	3705	9821	9047	2861	3512	3877	60.1435	128.79	132.179	43.4837	44.2038	48.2073	0.00682878	-1.61509	down
Setaria_italica_newGene_3295	5	0	0	53	54	75	0.106281	0	0	1.3632	1.16313	1.48314	0.000162736	2.90579	up
Seita.4G236600	17	0	2	188	257	210	0.772713	0	0.056857	8.45354	9.67919	7.75141	5.93e-05	3.02263	up
Seita.3G014900	253	379	438	135	110	176	5.73208	7.14178	9.36659	2.97947	2.01759	3.17841	0.000500408	-1.81933	down
Seita.5G089900	73	213	198	54	64	49	2.21988	5.41644	5.69703	1.59923	1.5899	1.17909	0.00542251	-1.84944	down
Seita.2G029700	129	86	66	42	16	40	1.93871	1.0825	0.940964	0.615935	0.190625	0.480634	0.00180212	-1.79742	down
Seita.1G344200	16721	58654	50994	15084	18402	18047	734.254	2145.71	2113.4	645.665	657.174	631.69	0.00835275	-1.69879	down
Seita.4G111900	57	24	25	322	345	456	1.90174	0.646283	0.762624	10.4711	9.35089	12.1223	4.92e-13	2.64557	up
Seita.9G135100	58	114	104	22	45	38	3.50068	5.74952	5.96997	1.29412	2.18097	1.83643	0.00474866	-1.77632	down
Seita.8G200500	83	81	27	243	229	293	4.74494	3.83625	1.42806	13.5098	10.6301	13.3335	0.00863579	1.32002	up
Seita.9G022400	3	32	21	203	365	406	0.08129	0.749713	0.545009	5.66797	8.52766	9.30308	0.00111297	2.4322	up
Seita.4G204200	62	70	49	0	6	0	1.56292	1.48238	1.16308	0	0.117649	0	4.32e-05	-3.15703	down
Seita.5G123100	1928	3126	2371	1527	1457	1377	39.0234	52.701	45.2818	30.1133	23.9764	22.2075	0.00316905	-1.31685	down
Seita.5G286000	41003	48646	47495	19712	23544	21321	1033.2	1021.17	1129.52	484.194	482.476	428.228	1.15e-06	-1.65696	down
Seita.9G166700	5	0	0	7960	7010	8626	0.047338	0	0	84.3331	61.9625	74.7308	3.59e-109	9.69339	up
Seita.8G210900	0	0	0	203	306	376	0	0	0	2.56926	3.23385	3.88887	7.35e-27	6.19785	up
Seita.8G056200	100	193	115	609	931	942	3.31913	5.35276	3.60992	19.8367	25.324	25.0954	0.000140076	1.76413	up
Seita.3G124400	2430	4390	3604	1890	1955	2250	36.9147	55.5462	51.6732	27.9877	24.1503	27.2345	0.00557677	-1.33443	down
Seita.9G345300	337	890	878	214	255	244	13.7818	30.3577	33.9149	8.5067	8.46232	7.93714	0.00102608	-1.9532	down
Seita.6G004400	0	0	0	2479	2750	2634	0	0	0	47.2917	43.7678	41.0833	3.07e-78	9.09551	up
Seita.3G136500	166	727	638	133	153	205	5.83405	21.305	21.1725	4.55167	4.3536	5.73789	0.0060029	-1.91307	down
Seita.9G409100	10666	28094	23245	8511	11010	10084	441.795	969.476	908.733	343.667	370.878	332.926	0.00764511	-1.5531	down
Seita.4G115800	316	752	556	193	287	270	5.84663	11.6093	9.72182	3.4832	4.32233	3.97893	0.00432156	-1.59954	down
Seita.8G123900	0	0	0	51	52	63	0	0	0	5.08394	4.35432	5.19063	3.09e-09	4.10368	up
Seita.9G409400	4872	9056	7802	3738	4507	4372	114.36	177.101	172.856	85.5276	86.0303	81.793	0.00699365	-1.34328	down
Seita.4G092700	109	75	45	213	249	290	6.0878	3.4775	2.38241	11.6228	11.3664	12.9703	0.00290367	1.09493	up
Seita.3G192800	2434	6948	5429	2030	2121	2445	94.762	225.353	199.487	77.0276	67.1378	75.8611	0.0059511	-1.62725	down
Seita.3G268500	71	443	207	7	34	28	2.37314	12.4073	6.57285	0.20623	0.91731	0.733301	5.96e-05	-2.90232	down
Setaria_italica_newGene_1559	100	194	204	0	0	0	4.08209	6.57433	7.82677	0	0	0	6.12e-21	-5.86162	down
Setaria_italica_newGene_1558	3	9	24	133	184	192	0.104616	0.30498	0.951362	5.51795	6.255	6.55514	0.00578905	2.14833	up
Seita.9G220700	0	0	0	33	52	84	0	0	0	0.712563	0.949482	1.51083	9.59e-08	3.85141	up
Seita.5G342900	63	42	16	165	189	213	0.757482	0.42327	0.172766	1.94324	1.85527	2.04792	0.00228541	1.53521	up
Seita.2G352600	625	1356	835	480	456	622	14.978	27.0702	18.8829	11.2041	8.87071	11.8724	0.00863071	-1.3734	down
Seita.2G333900	939	1787	1338	263	338	401	30.356	48.133	40.8417	8.26417	8.87699	10.3222	8.31e-09	-2.4641	down
Seita.9G111600	236	447	308	185	187	191	3.83708	6.07486	4.73687	2.91032	2.46535	2.45515	0.00768166	-1.34199	down
Seita.5G057800	1175	2298	1948	943	1047	1032	36.4614	59.4133	57.0536	28.5287	26.4108	25.5221	0.0070365	-1.38549	down
Seita.9G427100	251	585	494	120	203	144	13.6685	26.5953	25.4198	6.36718	9.00054	6.25656	0.000750545	-1.92091	down
Seita.7G140500	1528	2640	2084	961	1528	1271	45.772	65.8968	58.9198	28.0459	37.2361	30.3399	0.00757865	-1.29686	down
Seita.5G020600	1081	1460	1234	751	960	910	20.5314	22.7291	21.7551	13.8183	14.907	13.6013	0.00469843	-1.12198	down
Seita.6G037500	118	339	156	69	30	38	3.3091	7.92158	4.12356	1.86674	0.665555	0.847569	0.000663067	-2.23982	down
Seita.1G192700	176	359	336	121	156	152	1.57766	2.68256	2.84485	1.05086	1.13714	1.08592	0.00713673	-1.523	down
Seita.2G053700	313	722	555	188	211	262	16.1266	31.0216	27.0409	9.46131	8.83022	10.7786	0.0013322	-1.73792	down
Seita.2G068200	196	132	46	615	511	608	1.7174	0.961295	0.377699	5.25977	3.6442	4.25114	0.00283571	1.54015	up
Seita.5G393400	1436	3667	3670	1121	1464	1355	33.4306	71.1216	80.6375	25.4229	27.7197	25.1379	0.00717983	-1.62371	down
Seita.J020000	335	583	329	147	157	170	19.857	28.8315	18.4237	8.49666	7.55047	8.03793	7.71e-06	-1.87814	down
Seita.1G072300	11	4	4	137	208	127	0.200821	0.057862	0.063652	2.51277	3.19044	1.90941	2.1e-11	3.45411	up
Seita.7G051800	649	656	501	341	370	300	4.72092	3.97324	3.44024	2.41553	2.18619	1.73769	2.38e-06	-1.39025	down
Seita.4G034900	61	100	120	12	18	11	3.87987	5.33357	7.28183	0.705654	0.927109	0.51875	1.02e-06	-2.85997	down
Seita.8G199500	233	102	50	660	701	656	1.80966	0.661588	0.364222	5.01012	4.43863	4.06891	0.000869525	1.7102	up
Setaria_italica_newGene_3214	10	0	2	481	535	593	0.162378	0	0.029415	9.85383	10.1686	10.4004	8.03e-24	5.29189	up
Seita.4G007900	42538	144455	119794	27431	40417	36144	1597.21	4518.65	4245.25	1004.04	1234.22	1081.78	0.00183553	-1.93091	down
Seita.3G369000	504	156	188	925	1090	1215	5.36071	1.38186	1.88799	9.59576	9.42521	10.3001	0.00868146	1.28306	up
Seita.J006800	1329	2200	1964	764	845	757	3.86658	5.33412	5.39447	2.16672	1.9981	1.75486	9.4e-05	-1.73574	down
Seita.3G287100	62	142	85	28	32	21	1.09806	2.11675	1.42789	0.484511	0.451684	0.294608	0.00047329	-2.09863	down
Seita.9G480600	888	2027	1769	587	613	632	20.5979	39.1843	38.7308	13.2734	11.5525	11.6875	0.000706843	-1.81649	down
Seita.5G280600	120	110	70	395	484	368	2.62732	2.01554	1.44244	8.51759	8.66939	6.45755	1.38e-05	1.4071	up
Setaria_italica_newGene_224	45	14	19	94	165	193	0.855109	0.169666	0.247214	1.99195	2.79059	3.62347	0.00302296	1.71051	up
Seita.5G018100	289	131	175	125	97	110	4.32418	1.62698	2.46616	1.81982	1.18069	1.30698	0.00426857	-1.30407	down
Seita.9G025900	1010	3249	2386	455	610	654	29.646	79.5078	66.1493	13.018	14.5631	15.3104	5.9e-05	-2.27841	down
Seita.9G484600	71	4	11	338	321	317	0.819116	0.037735	0.120226	3.8188	3.02599	2.92874	0.00482683	2.20205	up
Seita.4G195200	4349	12149	9883	2624	4198	3755	190.346	443.068	408.318	111.957	149.462	131.006	0.002831	-1.76196	down
Seita.3G211000	4	12	2	3423	4110	3985	0.05918	0.157677	0.021867	53.7739	53.8724	51.1941	1.78e-75	7.66423	up
Seita.3G314100	323	107	100	0	0	0	12.8978	3.54678	3.73624	0	0	0	7.75e-23	-6.00641	down
Seita.5G223100	19536	19224	20725	13309	14743	16607	327.822	304.433	370.726	220.924	209.966	226.242	0.00282647	-1.02496	down
Seita.8G030400	5555	12734	11660	4269	4373	4482	186.233	355.66	368.956	139.5	119.228	119.773	0.0024765	-1.67221	down
Setaria_italica_newGene_2787	16	2	0	276	388	468	0.318955	0.006417	0	4.06262	4.35135	4.94252	1.35e-08	3.82887	up
Seita.3G227100	114	126	100	77	56	56	1.34824	1.2415	1.11759	0.8841	0.533385	0.523346	0.00483138	-1.33617	down
Seita.5G262800	0	0	0	255	489	291	0	0	0	6.11196	10.307	5.82617	1.56e-26	6.23485	up
Seita.7G142700	1	0	0	63	73	80	0.013664	0	0	0.90808	0.877068	0.944286	5.56e-11	4.27111	up
Seita.6G240600	534	865	1020	287	376	363	18.7407	25.2992	33.8025	9.82224	10.7258	10.149	0.000733165	-1.74453	down
Seita.1G342400	2382	3238	3486	1106	1286	1489	52.2586	59.1782	72.1735	23.6535	22.9428	26.0385	1.81e-05	-1.77955	down
Seita.5G275900	881	1748	1407	543	674	677	19.0781	31.5451	28.7617	11.4677	11.8679	11.6796	0.00108846	-1.61328	down
Seita.9G293700	92	47	17	324	344	422	1.01378	0.42679	0.1753	3.49417	3.09558	3.72777	0.000100009	2.0348	up
Seita.4G243300	584	1900	1634	405	543	553	20.5607	55.7534	54.3043	13.9015	15.5538	15.5041	0.003179	-1.84492	down
Seita.9G383500	3694	8560	8257	2347	3606	3545	84.552	163.22	178.385	52.3585	67.1179	64.6652	0.00550925	-1.60728	down
Seita.6G079700	2085	1970	1919	1377	1640	1297	31.989	25.1772	27.7817	20.5941	20.4681	15.8581	0.00131504	-1.05632	down
Setaria_italica_newGene_3623	28	11	12	135	110	109	0.509704	0.159445	0.205687	2.41511	1.66933	1.63162	0.000126788	1.9925	up
Seita.8G210600	78	168	182	0	0	0	0.93665	1.69659	2.07425	0	0	0	4.55e-18	-5.55324	down
Setaria_italica_newGene_2576	0	0	0	46	110	107	0	0	0	1.34215	2.71834	2.61443	9.06e-11	4.41102	up
Seita.J009600	44	166	118	35	31	17	2.45716	7.68156	6.22002	1.85757	1.39941	0.7142	0.00508876	-2.04409	down
Seita.3G385500	0	0	0	338	254	345	0	0	0	5.72345	3.58099	4.783	4.02e-28	6.30173	up
Seita.5G024300	5	0	0	813	954	1108	0.106376	0	0	18.9139	18.5132	21.0735	3.36e-51	7.0503	up
Seita.1G139600	14	7	0	314	336	352	0.717879	0.264381	0	15.977	14.2581	14.633	2.95e-13	4.09462	up
Seita.7G214500	758	913	1092	493	656	653	19.3709	19.4292	26.3297	12.2619	13.6307	13.294	0.00895732	-1.20989	down
Seita.9G297600	268	80	87	613	529	642	2.56918	0.683696	0.735173	5.71193	4.2078	4.87727	0.00894987	1.38033	up
Seita.5G374200	64	100	111	10	26	26	1.60301	2.09708	2.64297	0.237756	0.514924	0.50401	9.4e-05	-2.37539	down
Seita.J006200	3817	2101	1565	1440	1855	1999	20.1717	9.24995	7.8031	7.41732	7.97358	8.41892	0.00178677	-1.01128	down
Setaria_italica_newGene_2161	0	0	5	1007	1033	1179	0	0	0.035299	9.86899	9.13111	9.66672	2.64e-42	6.82164	up
Seita.9G017500	20	0	2	171	113	218	0.559332	0	0.045636	4.87945	2.68464	5.08907	0.00375494	2.42887	up
Seita.3G049600	394	413	295	880	1454	1255	6.28799	5.49205	4.44993	13.7191	18.904	15.9861	0.00189181	1.03456	up
Seita.2G028700	2408	7131	6154	1801	2827	2397	59.7606	147.478	144.167	43.5834	57.0691	47.4251	0.00955515	-1.61096	down
Seita.3G185500	53	11	31	373	396	477	0.615908	0.094703	0.322156	4.20128	3.73597	4.41405	1.52e-07	2.71372	up
Seita.7G287100	306	412	400	153	189	198	4.28819	4.80989	5.28669	2.08976	2.15428	2.21108	0.000130143	-1.60249	down
Seita.7G014200	2167	5202	4764	1759	2266	2028	80.8055	161.633	167.706	63.9628	68.7426	60.2889	0.00926076	-1.50494	down
Seita.2G410700	5946	10768	9767	4728	4873	5003	130.041	196.188	201.613	100.788	86.6665	87.2202	0.00467876	-1.4066	down
Seita.9G394200	850	2261	1848	650	767	816	38.9945	86.4399	80.0347	29.0528	28.6249	29.844	0.00536011	-1.62348	down
Seita.1G010700	207	486	382	84	155	132	3.66362	7.18565	6.41381	1.43814	2.23501	1.88554	0.000585286	-1.94602	down
Seita.1G164300	1733	5232	4645	1113	1627	1638	57.5473	144.775	145.6	36.0328	43.9296	43.3467	0.00298116	-1.82155	down
