# Supplementary material for: Integrated Lipidomic and Transcriptomic Analysis Reveals Lipid Metabolism in Foxtail Millet (Setaria italica)
Source: Front Genet. 2021 Nov 16;12:758003. doi: 10.3389/fgene.2021.758003 (PMC8635157; doi:10.3389/fgene.2021.758003)
Supplement: Supplementary file 2 [file Table3.XLSX]

## Sheet: Sheet1
Supplementary Table 3 The values of differential expression genes(DEGs) with TPM, log2FC, p value and FDR in JG 35 and JG39
Gene name	GeneID	TPM-JG35-1	TPM-JG35-2	TPM-JG39-1	TPM-JG39-2	TPM-JG39-3	log2FC	p value	FDR
LACS	Seita.6G232700	0.158759	0.500916	6.72223	7.317	5.8887	4.33193	0.00161666	0.00141773
LACS	Seita.7G322100	10.7409	8.68904	33.1536	28.1259	28.1448	1.61742	0.00212788	0.00312173
LACS	Seita.7G289700	4.79491	4.94588	11.0959	10.4047	9.2982	1.0758	0.00825742	0.00414268
LACS	Seita.8G049100	6.90257	7.65996	10.869	12.3731	10.1848	0.613784	0.0151218	0.0219851
LACS	Seita.8G028000	33.1646	27.835	54.0417	41.5919	42.5629	0.594888	0.0480632	0.0670359
LACS	Seita.8G153500	0.364909	0.160316	3.43308	2.86253	2.75874	3.52264	0.00193596	0.00225807
LACS	Seita.9G224300	0	0	0.085656	0.230617	0.032654	INF	0.188244	0.225213
LACS	Seita.9G224200	0.681276	1.08912	2.12283	1.46297	2.33978	1.15792	0.0472787	0.0612973
LACS	Seita.1G238400	0.912649	0.73408	2.96129	3.31396	3.02561	1.9128	0.000578725	0.000683655
LACS	Seita.2G160600	0	0	1.41522	3.22606	3.03084	INF	0.0468416	0.0408771
LACS	Seita.3G051400	0.703965	0.478735	2.32709	1.86539	2.65033	1.94754	0.00888278	0.0116793
LACS	Seita.2G151800	100.22	93.2399	263.617	227.954	229.408	1.31296	0.00389987	0.00254629
KAS	Seita.5G166500	4.59515	5.52753	9.865	12.2836	9.10341	1.04139	0.0186516	0.0251598
KAS	Seita.5G166600	1.1147	1.26285	3.58493	2.69388	3.6887	1.48279	0.0171656	0.013912
KAS	Seita.1G034500	0.781211	0.834161	5.74016	5.39395	4.60832	2.69976	0.00540768	0.00197406
KAS	Seita.7G112600	0.195599	0	0.290079	0.406377	0.289523	1.7487	0.220658	0.0797641
KAS	Seita.7G222100	158.562	162.481	79.5132	110.964	114.143	-0.660716	0.0301993	0.026042
KAS	Seita.4G235100	6.26459	5.19287	17.111	15.107	13.905	1.42424	0.00334611	0.00475292
KAS	Seita.3G130200	0	0	0	0.11401	0.078218	INF	0.197297	0.236813
CLS	Seita.5G345600	4.44837	6.63243	17.5316	15.7147	14.955	1.53605	0.016069	0.00375644
CLS	Seita.1G341300	0.812379	1.04905	10.9702	7.89262	7.74695	3.25251	0.0161238	0.0100086
CLS	Seita.7G312700	6.62207	5.86231	10.9271	9.49049	9.34618	0.668473	0.0101805	0.0139735
CLS	Seita.4G267200	10.6034	12.8642	18.2766	19.5865	17.3384	0.649071	0.0511534	0.0112613
CLS	Seita.8G021200	5.51915	6.23333	10.409	9.81776	9.99311	0.777569	0.0219854	0.00124115
CLS	Seita.2G420400	2.72625	3.23161	7.83824	6.59272	7.14336	1.27149	0.0024202	0.00354746
FATA/B	Seita.9G205400	1.82327	2.0277	0.845878	1.06403	1.24437	-0.872875	0.0124047	0.0135975
FATA/B	Seita.9G402500	78.531	76.4016	34.2179	32.4567	35.8326	-1.18088	0.000290699	2.15777e-05
FATA/B	Seita.9G004800	14.0976	12.1337	5.75725	5.99344	6.12187	-1.13851	0.0836565	0.00239013
FATA/B	Seita.6G240000	96.2155	95.9029	67.5105	72	68.4768	-0.470463	0.00233046	0.00062417
FATA/B	Seita.8G133500	1.15941	2.73822	0.918455	0.677918	0.383233	-1.56235	0.342006	0.129708
FATA/B	Seita.2G084000	51.0407	55.9076	23.3804	24.1439	21.634	-1.2139	0.0347609	0.000664815
KCS	Seita.9G487500	4.45416	5.11254	7.28107	9.63337	8.84489	0.844039	0.0195369	0.0260954
KCS	Seita.9G383300	0	0	0.044312	0.08619	0.112057	INF	0.0547517	0.05037
KCS	Seita.9G517700	10.7838	13.7182	35.5168	35.5052	34.6845	1.52413	0.0345163	0.000257293
DGAT	Seita.5G166000	0.235795	0.314195	1.29217	1.16108	1.00002	2.06553	0.00384609	0.00445339
DGAT	Seita.4G238400	4.96499	5.29637	15.6521	12.0433	17.7587	1.56223	0.0256748	0.0188261
ACCase	Seita.9G271700	1.77624	2.09704	28.3862	22.9233	25.1319	3.71777	0.00419375	0.00142065
GPAT	Seita.9G307400	2.94183	1.91689	9.58656	9.90575	9.66984	2.00049	0.0383296	0.000356137
HAD	Seita.5G236200	0.213548	0.107846	1.07881	0.613302	0.826363	2.38517	0.0261403	0.0317617
PDAT	Seita.2G222000	15.436	12.9496	31.1712	25.9525	24.7825	0.943852	0.0113279	0.016668
Note: INF:infimum
