# Supplementary material for: Integrated Lipidomic and Transcriptomic Analysis Reveals Lipid Metabolism in Foxtail Millet (Setaria italica)
Source: Front Genet. 2021 Nov 16;12:758003. doi: 10.3389/fgene.2021.758003 (PMC8635157; doi:10.3389/fgene.2021.758003)
Supplement: Supplementary file 6 [file Table1.XLSX]

## Sheet: Sheet1
Supplementary Table 1 Lipid molecules with significant differences between two foxtail millet varieties. (p<0.05). Mz means mass-to-charge ratio.
Name	Abbrev	Class	Category	Formula	Mz	Retention time (min)	HB35 relative content	HB39 relative content	p value	adjusted pvalue
4,7,10,13,16-docosapentaenoic acid	FA 22:5	FA	FA	C22H34O2	313.273	7.91603	35488.3	14723.1	0.0422649	0.0422613
12Z,15Z-heneicosadienoic acid	FA 21:2	FA	FA	C21H38O2	689.568	11.4005	852.989	373.111	0.0324484	0.0324493
30:2(9Z,23Z)	FA 30:2	FA	FA	C30H56O2	483.36	1.09	229.057	470.881	0.0146682	0.0146053
Mycomycin	FA 13:8	FA	FA	C13H10O2	163.053	0.576683	78.7536	194.814	0.0312991	0.0312962
19-hydroxy-nonadecanoic acid	FA 19:0;O	FA	FA	C19H38O3	337.273	7.91603	29425.2	12846.5	0.0376831	0.0376801
24-hydroxy-tetracosanoic acid	FA 24:0;O	FA	FA	C24H48O3	383.352	13.7265	37.7084	17.211	0.000326778	0.000330659
(4S,5S)-4,5-dihydroxy-2,6-dioxohexanoic acid	FA 6:2;O4	FA	FA	C6H8O6	353.071	16.2481	126.23	271.262	0.00501847	0.00502128
3-oxo-heneicosanoic acid	FA 21:1;O	FA	FA	C21H40O3	361.264	0.883383	34.8413	11.8571	0.0116875	0.0116896
3-carboxy-4-methyl-5-(4-hydroxypentyl)-2-furanpropanoic acid	FA 14:4;O4	FA	FA	C14H20O6	329.126	0.61235	1102.86	492.256	0.0104417	0.010425
6,7-dihydroxy stearic acid	FA 18:0;O2	FA	FA	C18H36O4	691.542	13.0272	7.83038	19.827	0.0458332	0.0458339
(Z)-Stellettic acid B	FA 20:4;O	FA	FA	C20H32O3	699.505	1.12575	4.63253	91.9504	9.40268e-06	1.13643e-05
(E)-2-Hexenyl 2-methyl-(E)-2-butenoate	WE 11:2	WE	FA	C11H18O2	147.126	1.4184	17.8648	7.10208	0.00900277	0.00900406
1-Oleylglycerol	MG O-18:1	MG	GL	C21H42O3	365.294	6.56362	144.002	69.8215	0.0284356	0.0284365
1-O-(2R-hydroxy-hexadecyl)-sn-glycerol	MG O-16:0;O	MG	GL	C19H40O4	355.283	6.92447	912.427	432.834	0.0274044	0.0273294
DG(18:2(9Z,12Z)/22:4(7Z,10Z,13Z,16Z)/0:0)[iso2]	DG 40:6	DG	GL	C43H72O5	1360.03	7.95178	2013.96	893.319	0.00612943	0.00598031
DG(14:0/18:1(9Z)/0:0)[iso2]	DG 32:1	DG	GL	C35H66O5	565.459	2.1175	1335.12	664.693	0.0334803	0.0334666
DG(14:1(9Z)/17:0/0:0)[iso2]	DG 31:1	DG	GL	C34H64O5	517.498	14.0273	10931.6	23360.6	0.00898312	0.0089575
1-tetradecanyl-2-(8-[3]-ladderane-octanyl)-sn-glycerol	DG dO-34:4	DG	GL	C37H68O3	1160	16.5484	1842.14	4196.97	0.0324416	0.0324432
TG(17:0/20:5(5Z,8Z,11Z,14Z,17Z)/22:4(7Z,10Z,13Z,16Z))[iso6]	TG 59:9	TG	GL	C62H102O6	925.76	2.25363	410.001	1598.6	0.00492775	0.00482995
TG(20:4(5Z,8Z,11Z,14Z)/22:1(13Z)/22:3(10Z,13Z,16Z))[iso6]	TG 64:8	TG	GL	C67H114O6	1035.84	1.27593	374.457	1015.99	0.0214142	0.0214159
TG(20:5(5Z,8Z,11Z,14Z,17Z)/20:5(5Z,8Z,11Z,14Z,17Z)/22:6(4Z,7Z,10Z,13Z,16Z,19Z))[iso3]	TG 62:16	TG	GL	C65H94O6	1964.42	6.59227	131.255	351.334	0.0252019	0.0251344
TG(14:0/14:0/17:0)[iso3]	TG 45:0	TG	GL	C48H92O6	785.678	1.26877	61.776	24.4832	0.0389336	0.038935
SQDG(16:0/16:1(9Z))	SQDG 32:1	SQDG	GL	C41H76O12S	815.535	3.38057	31829.3	15765.2	0.0283099	0.0283108
Linolipin I	MGDG 34:4;O	MGDG	GL	C43H74O11	1556.04	7.25963	893.767	426.979	0.0432553	0.0432261
PC(16:0/24:1(15Z))	PC 40:1	PC	GP	C48H94NO8P	1732.34	13.0558	295.789	90.3851	0.0445608	0.0444819
PC(O-16:0/15:0)	PC O-31:0	PC	GP	C39H80NO7P	1450.08	6.5133	149.038	314.797	0.0343819	0.0343834
PC(18:1(11Z)/0:0)	LPC 18:1	LPC	GP	C26H52NO7P	522.36	1.30473	45878.9	99602.6	0.02751	0.0275095
1-tetradecanyl-2-(8-[3]-ladderane-octanyl)-sn-glycerophosphoethanolamine	PE dO-34:4	PE	GP	C39H74NO6P	704.446	2.67448	11.9851	129.928	0.0272483	0.0271472
1-(2-methoxy-eicosanyl)-sn-glycero-3-phosphoethanolamine	LPE O-21:0;O	LPE	GP	C26H56NO7P	1049.73	14.2542	90.234	16.6113	0.0349461	0.0349015
1-(2-methoxy-19Z-hexacosenyl)-sn-glycero-3-phosphoethanolamine	LPE O-27:1;O	LPE	GP	C32H66NO7P	1251.86	14.3186	335.629	1545.19	0.0339495	0.0339296
1-tetrahexanoyl-2-(8-[3]-ladderane-octanyl)-sn-glycerophosphoethanolamine	PE O-34:4	PE	GP	C39H72NO7P	1412.95	3.38057	146.766	47.4675	0.00990767	0.00988037
PS(13:0/22:1(11Z))	PS 35:1	PS	GP	C41H78NO10P	1590.02	4.90088	87.2322	1495.53	0.0105539	0.0104335
PS(17:0/18:4(6Z,9Z,12Z,15Z))	PS 35:4	PS	GP	C41H72NO10P	1537.92	14.5252	79.5978	175.702	0.0212898	0.0212894
PS(22:0/17:0)	PS 39:0	PS	GP	C45H88NO10P	868.588	13.1695	119.373	58.1616	0.00668909	0.00669023
1-(2-methoxy-20Z-heptacosenyl)-sn-glycero-3-phosphoserine	LPS O-28:1;O	LPS	GP	C34H68NO9P	710.466	14.2042	136.378	43.0444	0.0196938	0.0196015
PG(20:0/22:4(7Z,10Z,13Z,16Z))	PG 42:4	PG	GP	C48H87O10P	1727.16	4.50117	389.323	131.831	0.0199076	0.019908
PG(17:0/0:0)	LPG 17:0	LPG	GP	C23H47O9P	521.311	7.89458	352.026	77.5637	0.0172898	0.0172917
PI(15:0/20:1(11Z))	PI 35:1	PI	GP	C44H83O13P	851.558	1.67582	14525	7244.58	0.0377665	0.0377679
PA(12:0/22:1(11Z))	PA 34:1	PA	GP	C37H71O8P	1367.09	12.7934	216.557	20.417	0.0143736	0.0142756
PA(14:0/22:4(7Z,10Z,13Z,16Z))	PA 36:4	PA	GP	C39H69O8P	1432.03	5.67803	52.7298	175.925	0.0171136	0.0171083
PA(16:0/22:2(13Z,16Z))	PA 38:2	PA	GP	C41H77O8P	1475.09	6.5995	431.088	937.492	0.0235362	0.0235378
PA(O-16:0/12:0)	PA O-28:0	PA	GP	C31H63O7P	577.424	11.3076	1139.82	2525.44	0.00504955	0.00502416
PA(18:0/0:0)	LPA 18:0	LPA	GP	C21H43O7P	461.257	12.772	138.133	33.3297	0.00765339	0.00763748
CL(1'-[14:1(9Z)/14:1(9Z)],3'-[14:1(9Z)/15:1(10Z)])[rac]	CL 57:3	CL	GP	C66H120O17P2	1245.81	13.4269	1235.04	4551.51	0.00878092	0.00878316
CL(1'-[16:0/16:0],3'-[18:2(9Z,12Z)/18:2(9Z,12Z)])	CL 68:4	CL	GP	C77H142O17P2	1423.94	4.00922	389.733	103.364	0.00988268	0.00988471
CL(1'-[16:0/18:1(9Z)],3'-[18:2(9Z,12Z)/20:4(5Z,8Z,11Z,14Z)])	CL 72:7	CL	GP	C81H144O17P2	1471.94	14.7612	35.8535	108.487	0.00629276	0.00629428
CL(1'-[18:0/18:1(9Z)],3'-[20:0/20:0])	CL 76:1	CL	GP	C85H164O17P2	1542.15	8.00898	19403.4	46181	0.0192447	0.0192463
CL(1'-[18:0/18:1(9Z)],3'-[20:0/20:4(5Z,8Z,11Z,14Z)])	CL 76:5	CL	GP	C85H156O17P2	1494.15	9.20393	2701.3	6198.29	0.0036378	0.00364045
CL(1'-[18:1(9Z)/20:4(5Z,8Z,11Z,14Z)],3'-[20:0/20:4(5Z,8Z,11Z,14Z)])	CL 78:9	CL	GP	C87H152O17P2	1554.1	6.54932	6295.5	2756.8	0.0164657	0.0164672
OG-PC	PC 23:2;O2	PC	GP	C31H58NO10P	656.365	1.24732	18.0218	66.6294	0.023201	0.0232027
OS-PE	PE 22:2;O2	PE	GP	C27H50NO10P	624.346	0.5766	99.0977	249.418	0.0327939	0.0327953
POB-PI	PI 21:1	PI	GP	C29H53O14P	701.339	2.77387	0.0516886	0.880659	0.0276933	0.0276102
Cer(d18:1/16:0)	Cer 34:1;O2	Cer	SP	C34H67NO3	502.498	11.8153	859.024	2427.18	0.000504403	0.000507066
Cer(d16:1/17:0)	Cer 33:1;O2	Cer	SP	C33H65NO3	488.482	10.2028	7271.79	24419	0.00427101	0.00422297
Cer(d14:2(4E,6E)/18:1(9Z)(2OH))	Cer 32:3;O3	Cer	SP	C32H59NO4	566.446	1.32597	1597.48	3385.44	0.0207145	0.0207158
Cer(t18:1(6OH)/23:0)	Cer 41:1;O3	Cer	SP	C41H81NO4	696.61	13.3626	383.956	160.783	0.00533008	0.0053232
Cer(t18:1(6OH)/21:0)	Cer 39:1;O3	Cer	SP	C39H77NO4	1286.1	6.96197	196.631	408.424	0.00508705	0.00508568
Cer(t18:1(6OH)/24:0(2OH))	Cer 42:1;O4	Cer	SP	C42H83NO5	1381.25	14.1514	376.048	185.405	0.0462244	0.0462254
Cer(d18:0/18:1(9Z))	Cer 36:1;O2	Cer	SP	C36H71NO3	564.53	13.4548	15.7768	36.7824	0.0240998	0.0241006
Cer(d18:2/16:0(2OH))	Cer 34:2;O3	Cer	SP	C34H65NO4	593.516	7.91603	64193.8	29364.6	0.0303365	0.0303357
Cer(t18:0/20:0(2OH))	Cer 38:0;O4	Cer	SP	C38H77NO5	648.562	3.50892	448.711	189.916	0.00538697	0.00538993
SM(d18:0/24:0)	SM 42:0;O2	SM	SP	C47H97N2O6P	837.686	3.50892	387.168	149.287	0.0457815	0.0457771
SM(d18:2/24:0)	SM 42:2;O2	SM	SP	C47H93N2O6P	833.662	4.99328	118.542	2473.86	0.0155347	0.0154687
PI-Cer(t18:0/18:0)	IPC 36:0;O3	IPC	SP	C42H84NO12P	848.608	15.598	310.183	64.7985	0.0118818	0.0118819
PI-Cer(t20:0/26:0)	IPC 46:0;O3	IPC	SP	C52H104NO12P	1954.46	8.55822	47.7533	115.406	0.040174	0.0401718
MIPC(d18:0/26:0)	MIPC 44:0;O2	MIPC	SP	C56H110NO16P	1128.75	2.84537	9.7381	37.5866	0.0163371	0.0163389
4,6-cholestadienone	ST 27:3;O	ST	ST	C27H42O	763.575	13.6979	24.1038	52.8303	0.0386311	0.0386324
7beta-ethyl-sitosterol	ST 31:1;O	ST	ST	C31H54O	441.382	1.5612	58.0144	21.9493	0.017231	0.0171941
26-O-[beta-D-glucopyranosyl]-25R-furostan-3beta,22alpha,26-triol	ST 27:1;O4;	ST	ST	C33H56O9	1215.69	1.03288	233.483	100.412	0.00194274	0.00194672
Asparacemosone C	ST 27:5;O5	ST	ST	C27H38O5	407.258	0.590983	1425.06	6449.78	0.0343861	0.0343152
3alpha,7alpha-dihydroxy-5beta-cholestan-26-al	ST 27:1;O3	ST	ST	C27H46O3	873.66	13.148	18.9144	6.19913	0.0419708	0.0419714
Lamellosterol B	ST 27:1;O4;S	ST	ST	C27H46O7S	537.311	1.03288	33978.9	13560.1	0.00407385	0.00374781
